# Supplementary material for: UXT antisense RNA 1 sever as a novel prognostic long non-coding RNA in early stage pancreatic ductal adenocarcinoma patients after receiving pancreaticoduodenectomy
Source: J Cancer. 2021 Feb 21;12(7):2122–39. doi: 10.7150/jca.46084 (PMC7974525; doi:10.7150/jca.46084)
Supplement: Supplementary file 2 — Supplementary tables. [file jcav12p2122s2.xlsx]

## Sheet: Table S1
Table S1. Univariate survival analysis of the baseline clinical parameters of TCGA early stage PDAC cohort
Variables	Events/total(n=112)	MST (days)	HR (95% CI)	Log-rank P
Age (years)				0.066
≤60	20/38	593	1
>60	49/74	485	1.636(0.962–2.780)
Gender				0.523
Female	36/53	511	1
Male	33/59	592	0.855(0.529–1.382)
Alcohol history§				0.349
No	25/43	592	1
Yes	38/61	511	1.276(0.765–2.128)
Pathological stage				0.943
Stage Ⅰ	4/8	236	1
Stage Ⅱ	65/104	518	1.038(0.375–2.872)
Histological grade				0.01
G1/ G2	45/80	596	1
G3/G4	24/32	470	1.919(1.156–3.185)
Radical resection&				0.009
R1/Rx	29/44	381	1
R0	39/66	603	0.514(0.310–0.852)
Radiation therapy†				0.029
No	48/70	473	1
Yes	15/30	691	0.527(0.293–0.947)
Targeted molecular therapy‡				<0.001
No	24/29	224	1
Yes	41/73	634	0.168(0.095–0.296)
Notes: § Alcohol history information are unavailable in 8 patients; & Radical resectionc information are unavailable in 2 patients; † Radiation therapy information are unavailable in 12 patients; ‡ Targeted molecular therapy information are unavailable in 10 patients.
Abbreviation: OS, overall survival; PDAC, pancreatic ductal adenocarcinoma; MST, median survival time; HR, hazard ratio; CI, confidence interval.

## Sheet: Table S2
Table S2 Joint effects survival analysis of clinical factors and the UXT-AS1 expression with OS in PDAC patients
Group	LINP1	Variables	Patients (n=112)	MST (days)	Crude HR (95% CI)	Crude P	Adjusted HR (95% CI)	Adjusted P £
		Histological Grade
A	Low expression	G1+G2	42	607	1		1
B	Low expression	G3+G4	14	517	1.399(0.618-3.164)	0.42	1.898(0.805-4.472)	0.143
C	High expression	G1+G2	38	596	1.082(0.599-1.957)	0.793	1.763(0.891-3.487)	0.104
D	High expression	G3+G4	18	458	2.550(1.321-4.920)	0.005	3.592(1.749-7.375)	0.0005
		Radiation therapy†
a	Low expression	No	30	481	1		1
b	Low expression	Yes	18	702	0.565(0.249-1.282)	0.172	1.297(0.507-3.321)	0.588
c	High expression	No	40	458	1.316(0.720-2.404)	0.372	2.166(1.127-4.164)	0.02
d	High expression	Yes	12	634	0.740(0.289-1.895)	0.53	1.418(0.463-4.341)	0.541
		Radical resection &
I	Low expression	R0	32	702	1		1
II	Low expression	R1+Rx	23	467	1.798(0.857-3.773)	0.121	1.604(0.699-3.684)	0.265
III	High expression	R0	34	596	1.198(0.631-2.277)	0.58	1.568(0.775-3.175)	0.211
IV	High expression	R1+Rx	21	366	2.557(1.126-5.183)	0.009	3.563(1.583-8.019)	0.002
		Targeted molecular therapy ‡
i	Low expression	No	16	250	1		1
ii	Low expression	Yes	32	738	0.127(0.056-0.288)	<0.0001	0.128(0.048-0.341)	<0.0001
iii	High expression	No	13	153	1.416(0.625-3.208)	0.404	1.698(0.712-4.047)	0.232
iv	High expression	Yes	41	603	0.249(0.123-0.502)	0.0001	0.242(0.110-0.529)	0.0004
Notes: £Adjusted for histological grade, radiation therapy, radical resection and targeted molecular therapy. † Radiation therapy information are unavailable in 12 patients; & Radical resection information are unavailable in 2 patients; ‡ Targeted molecular therapy information are unavailable in 10 patients.
Abbreviation: OS, overall survival; PDAC, pancreatic ductal adenocarcinoma; MST, median survival time; HR, hazard ratio; CI, confidence interval.

## Sheet: Table S3
Table S3. Co-expression protein coding genes of UXT-AS1 in PDAC tumor tissues
ID	ID	r	P value
UXT-AS1	LST1	-0.399	0.00147336
UXT-AS1	BCL2A1	-0.391	0.00182322
UXT-AS1	IL27RA	-0.386	0.00207909
UXT-AS1	ANKLE1	-0.384	0.00219035
UXT-AS1	ARHGDIB	-0.383	0.00224801
UXT-AS1	C1orf54	-0.377	0.00262415
UXT-AS1	SELPLG	-0.376	0.00269217
UXT-AS1	LY86	-0.376	0.00269217
UXT-AS1	LACTB	-0.374	0.00283305
UXT-AS1	RNF175	-0.37	0.0031352
UXT-AS1	LY96	-0.368	0.00329704
UXT-AS1	HOXD8	-0.363	0.00373547
UXT-AS1	GMFG	-0.362	0.00382927
UXT-AS1	NME8	-0.361	0.00392521
UXT-AS1	RGS10	-0.356	0.00443845
UXT-AS1	BATF3	-0.352	0.00489202
UXT-AS1	PPP3CC	-0.347	0.00551776
UXT-AS1	PMCH	-0.346	0.00565125
UXT-AS1	PDE6G	-0.346	0.00565125
UXT-AS1	STAC3	-0.345	0.00578766
UXT-AS1	ZGLP1	-0.344	0.00592702
UXT-AS1	GJA4	-0.343	0.0060694
UXT-AS1	ISCU	-0.342	0.00621485
UXT-AS1	HCST	-0.34	0.00651521
UXT-AS1	ATG16L2	-0.339	0.00667023
UXT-AS1	AIF1	-0.339	0.00667023
UXT-AS1	TNFAIP8L2	-0.337	0.00699026
UXT-AS1	FGR	-0.337	0.00699026
UXT-AS1	LAPTM5	-0.337	0.00699026
UXT-AS1	C22orf15	-0.336	0.00715539
UXT-AS1	ICAM2	-0.335	0.00732402
UXT-AS1	CARD16	-0.335	0.00732402
UXT-AS1	SOCS1	-0.334	0.0074962
UXT-AS1	ADPGK	-0.334	0.0074962
UXT-AS1	SPAAR	-0.334	0.0074962
UXT-AS1	RFPL3S	-0.333	0.007672
UXT-AS1	CCDC28B	-0.332	0.00785148
UXT-AS1	NCKAP5L	-0.331	0.00803472
UXT-AS1	APOBEC3H	-0.33	0.00822178
UXT-AS1	IZUMO1R	-0.33	0.00822178
UXT-AS1	AC011511.1	-0.329	0.00841273
UXT-AS1	SRGN	-0.329	0.00841273
UXT-AS1	CHMP4A	-0.329	0.00841273
UXT-AS1	UBQLNL	-0.328	0.00860763
UXT-AS1	TFEB	-0.328	0.00860763
UXT-AS1	IFFO1	-0.328	0.00860763
UXT-AS1	SNX20	-0.328	0.00860763
UXT-AS1	DGKA	-0.327	0.00880656
UXT-AS1	RAB33A	-0.327	0.00880656
UXT-AS1	AGER	-0.327	0.00880656
UXT-AS1	ALOX5AP	-0.326	0.00900959
UXT-AS1	TMSB15A	-0.325	0.00921679
UXT-AS1	HSPB2	-0.325	0.00921679
UXT-AS1	RILPL2	-0.323	0.00964398
UXT-AS1	AKAP8L	-0.322	0.00986413
UXT-AS1	LAT	-0.322	0.00986413
UXT-AS1	CLEC4A	-0.321	0.0100887
UXT-AS1	C19orf38	-0.321	0.0100887
UXT-AS1	MFNG	-0.319	0.0105517
UXT-AS1	BTG1	-0.318	0.0107901
UXT-AS1	VIM	-0.316	0.0112815
UXT-AS1	MCUB	-0.316	0.0112815
UXT-AS1	RIN3	-0.315	0.0115346
UXT-AS1	FAM19A3	-0.314	0.0117927
UXT-AS1	CD52	-0.314	0.0117927
UXT-AS1	PTPN6	-0.313	0.0120558
UXT-AS1	TREM1	-0.312	0.0123242
UXT-AS1	PLEKHO1	-0.312	0.0123242
UXT-AS1	CCDC42	-0.312	0.0123242
UXT-AS1	TNFSF12	-0.312	0.0123242
UXT-AS1	GCSAM	-0.309	0.0131614
UXT-AS1	IGFBP7	-0.309	0.0131614
UXT-AS1	C1orf162	-0.309	0.0131614
UXT-AS1	TREML1	-0.309	0.0131614
UXT-AS1	CCDC74A	-0.308	0.0134514
UXT-AS1	PRR3	-0.308	0.0134514
UXT-AS1	HOXD3	-0.308	0.0134514
UXT-AS1	EVI2A	-0.308	0.0134514
UXT-AS1	OR52N4	-0.308	0.0134514
UXT-AS1	RELT	-0.308	0.0134514
UXT-AS1	C19orf35	-0.307	0.0137471
UXT-AS1	YAF2	-0.306	0.0140485
UXT-AS1	ASMT	-0.306	0.0140485
UXT-AS1	ST3GAL6	-0.306	0.0140485
UXT-AS1	TSC22D3	-0.306	0.0140485
UXT-AS1	RASL10A	-0.305	0.0143557
UXT-AS1	MEF2B	-0.305	0.0143557
UXT-AS1	COLQ	-0.304	0.0146688
UXT-AS1	PPM1M	-0.304	0.0146688
UXT-AS1	PSTPIP1	-0.304	0.0146688
UXT-AS1	SOWAHD	-0.304	0.0146688
UXT-AS1	DOK2	-0.304	0.0146688
UXT-AS1	PCOLCE	-0.303	0.0149879
UXT-AS1	PCED1B	-0.303	0.0149879
UXT-AS1	UCP2	-0.303	0.0149879
UXT-AS1	THEMIS2	-0.302	0.0153131
UXT-AS1	GNG8	-0.302	0.0153131
UXT-AS1	TNFRSF1B	-0.302	0.0153131
UXT-AS1	TNFRSF4	-0.302	0.0153131
UXT-AS1	ARMS2	-0.302	0.0153131
UXT-AS1	SPI1	-0.301	0.0156445
UXT-AS1	PSMA8	-0.3	0.0159822
UXT-AS1	TYROBP	-0.3	0.0159822
UXT-AS1	CD33	-0.299	0.0163263
UXT-AS1	CFP	-0.299	0.0163263
UXT-AS1	ATP6V0D2	-0.299	0.0163263
UXT-AS1	ITGAX	-0.299	0.0163263
UXT-AS1	RFTN1	-0.299	0.0163263
UXT-AS1	ABI3	-0.298	0.0166769
UXT-AS1	GPSM3	-0.298	0.0166769
UXT-AS1	C17orf62	-0.297	0.0170341
UXT-AS1	FAM159A	-0.297	0.0170341
UXT-AS1	CD53	-0.296	0.017398
UXT-AS1	CAMP	-0.296	0.017398
UXT-AS1	CCND3	-0.296	0.017398
UXT-AS1	OMG	-0.296	0.017398
UXT-AS1	KANSL2	-0.296	0.017398
UXT-AS1	DOK3	-0.295	0.0177687
UXT-AS1	GLIPR2	-0.295	0.0177687
UXT-AS1	MYL10	-0.295	0.0177687
UXT-AS1	LRRC25	-0.295	0.0177687
UXT-AS1	DEF6	-0.295	0.0177687
UXT-AS1	EVI2B	-0.294	0.0181463
UXT-AS1	CD300LF	-0.294	0.0181463
UXT-AS1	DAGLB	-0.294	0.0181463
UXT-AS1	PIK3R6	-0.294	0.0181463
UXT-AS1	ITGB2	-0.294	0.0181463
UXT-AS1	ARL6IP4	-0.294	0.0181463
UXT-AS1	IFNGR1	-0.294	0.0181463
UXT-AS1	MED26	-0.293	0.0185309
UXT-AS1	GBGT1	-0.293	0.0185309
UXT-AS1	CYTH1	-0.293	0.0185309
UXT-AS1	IGFLR1	-0.292	0.0189226
UXT-AS1	WAS	-0.292	0.0189226
UXT-AS1	IFI30	-0.292	0.0189226
UXT-AS1	UNC119	-0.292	0.0189226
UXT-AS1	SEP4	-0.292	0.0189226
UXT-AS1	HVCN1	-0.292	0.0189226
UXT-AS1	AC069503.2	-0.292	0.0189226
UXT-AS1	RASSF5	-0.292	0.0189226
UXT-AS1	RANGRF	-0.291	0.0193215
UXT-AS1	SLA	-0.291	0.0193215
UXT-AS1	NCF4	-0.291	0.0193215
UXT-AS1	LMBR1L	-0.291	0.0193215
UXT-AS1	ANKRD55	-0.29	0.0197277
UXT-AS1	CORO7	-0.29	0.0197277
UXT-AS1	MYO1F	-0.29	0.0197277
UXT-AS1	CIB3	-0.289	0.0201414
UXT-AS1	HK3	-0.289	0.0201414
UXT-AS1	IL3RA	-0.288	0.0205627
UXT-AS1	IRF8	-0.288	0.0205627
UXT-AS1	CD300A	-0.288	0.0205627
UXT-AS1	LSP1	-0.288	0.0205627
UXT-AS1	BIN2	-0.288	0.0205627
UXT-AS1	CBR3	-0.287	0.0209916
UXT-AS1	MCEMP1	-0.287	0.0209916
UXT-AS1	CLECL1	-0.287	0.0209916
UXT-AS1	MYO7A	-0.287	0.0209916
UXT-AS1	OR5K2	-0.287	0.0209916
UXT-AS1	NETO1	-0.287	0.0209916
UXT-AS1	RAB3IL1	-0.286	0.0214283
UXT-AS1	COX7A1	-0.285	0.0218728
UXT-AS1	ACER1	-0.285	0.0218728
UXT-AS1	ARHGAP15	-0.285	0.0218728
UXT-AS1	KMO	-0.285	0.0218728
UXT-AS1	RNF166	-0.285	0.0218728
UXT-AS1	DAPP1	-0.284	0.0223254
UXT-AS1	CHIC2	-0.283	0.0227861
UXT-AS1	GNGT2	-0.283	0.0227861
UXT-AS1	NARF	-0.283	0.0227861
UXT-AS1	EVL	-0.283	0.0227861
UXT-AS1	GPR182	-0.283	0.0227861
UXT-AS1	FGD2	-0.283	0.0227861
UXT-AS1	HCLS1	-0.282	0.023255
UXT-AS1	NAP1L1	-0.282	0.023255
UXT-AS1	ZNF266	-0.282	0.023255
UXT-AS1	VENTX	-0.282	0.023255
UXT-AS1	SCARF1	-0.281	0.0237323
UXT-AS1	CRYGS	-0.281	0.0237323
UXT-AS1	FUT7	-0.281	0.0237323
UXT-AS1	CEACAM21	-0.281	0.0237323
UXT-AS1	PPP1R9B	-0.281	0.0237323
UXT-AS1	NFKBIA	-0.281	0.0237323
UXT-AS1	GNB3	-0.281	0.0237323
UXT-AS1	BGN	-0.28	0.0242181
UXT-AS1	SUSD3	-0.28	0.0242181
UXT-AS1	FAM209B	-0.28	0.0242181
UXT-AS1	CXorf65	-0.28	0.0242181
UXT-AS1	SMIM3	-0.279	0.0247124
UXT-AS1	MBD4	-0.279	0.0247124
UXT-AS1	CCDC17	-0.279	0.0247124
UXT-AS1	MAP3K7CL	-0.279	0.0247124
UXT-AS1	NAALADL1	-0.278	0.0252155
UXT-AS1	COX4I2	-0.278	0.0252155
UXT-AS1	RHOG	-0.278	0.0252155
UXT-AS1	AK5	-0.278	0.0252155
UXT-AS1	RETN	-0.277	0.0257274
UXT-AS1	VCPKMT	-0.277	0.0257274
UXT-AS1	HCK	-0.276	0.0262483
UXT-AS1	GPR132	-0.276	0.0262483
UXT-AS1	SAT1	-0.276	0.0262483
UXT-AS1	RAMP2	-0.276	0.0262483
UXT-AS1	CCDC84	-0.276	0.0262483
UXT-AS1	OTOA	-0.276	0.0262483
UXT-AS1	ITGAM	-0.276	0.0262483
UXT-AS1	VWCE	-0.276	0.0262483
UXT-AS1	MYO1G	-0.275	0.0267783
UXT-AS1	CCDC194	-0.275	0.0267783
UXT-AS1	ARRB2	-0.275	0.0267783
UXT-AS1	APBB1IP	-0.275	0.0267783
UXT-AS1	COPZ2	-0.275	0.0267783
UXT-AS1	FXYD7	-0.275	0.0267783
UXT-AS1	ERMN	-0.274	0.0273175
UXT-AS1	MARCO	-0.274	0.0273175
UXT-AS1	LCTL	-0.274	0.0273175
UXT-AS1	CLEC2D	-0.274	0.0273175
UXT-AS1	PTH1R	-0.274	0.0273175
UXT-AS1	PTCRA	-0.274	0.0273175
UXT-AS1	RAC2	-0.274	0.0273175
UXT-AS1	NLRP3	-0.274	0.0273175
UXT-AS1	NFKBIE	-0.273	0.027866
UXT-AS1	C1QA	-0.273	0.027866
UXT-AS1	C19orf18	-0.273	0.027866
UXT-AS1	FAM78A	-0.272	0.028424
UXT-AS1	GYPC	-0.272	0.028424
UXT-AS1	MICAL1	-0.272	0.028424
UXT-AS1	CYTIP	-0.272	0.028424
UXT-AS1	PDE1B	-0.272	0.028424
UXT-AS1	SPATC1	-0.272	0.028424
UXT-AS1	N4BP2L1	-0.272	0.028424
UXT-AS1	EGFLAM	-0.272	0.028424
UXT-AS1	LBH	-0.272	0.028424
UXT-AS1	SLC15A3	-0.271	0.0289916
UXT-AS1	PPHLN1	-0.271	0.0289916
UXT-AS1	TRPV2	-0.271	0.0289916
UXT-AS1	ZNF709	-0.271	0.0289916
UXT-AS1	CD247	-0.271	0.0289916
UXT-AS1	AOC2	-0.27	0.0295689
UXT-AS1	CXCR4	-0.27	0.0295689
UXT-AS1	CD300C	-0.27	0.0295689
UXT-AS1	WTAP	-0.27	0.0295689
UXT-AS1	RGS19	-0.269	0.0301561
UXT-AS1	LAIR1	-0.269	0.0301561
UXT-AS1	TREM2	-0.269	0.0301561
UXT-AS1	C21orf33	-0.269	0.0301561
UXT-AS1	KCNAB2	-0.269	0.0301561
UXT-AS1	CD48	-0.269	0.0301561
UXT-AS1	SARNP	-0.269	0.0301561
UXT-AS1	AC011448.1	-0.268	0.0307533
UXT-AS1	SLAMF6	-0.268	0.0307533
UXT-AS1	LSM10	-0.268	0.0307533
UXT-AS1	GRASP	-0.268	0.0307533
UXT-AS1	BTBD19	-0.268	0.0307533
UXT-AS1	CYTH4	-0.268	0.0307533
UXT-AS1	WASHC3	-0.268	0.0307533
UXT-AS1	GMIP	-0.268	0.0307533
UXT-AS1	MED10	-0.268	0.0307533
UXT-AS1	PGF	-0.268	0.0307533
UXT-AS1	POU6F1	-0.268	0.0307533
UXT-AS1	MMP17	-0.268	0.0307533
UXT-AS1	PRAM1	-0.267	0.0313606
UXT-AS1	SPINK13	-0.267	0.0313606
UXT-AS1	HLX	-0.267	0.0313606
UXT-AS1	RASAL3	-0.267	0.0313606
UXT-AS1	LILRA2	-0.267	0.0313606
UXT-AS1	LYL1	-0.267	0.0313606
UXT-AS1	ARRDC5	-0.266	0.0319781
UXT-AS1	ZNF385A	-0.266	0.0319781
UXT-AS1	ZFAND5	-0.266	0.0319781
UXT-AS1	NPHP3	-0.266	0.0319781
UXT-AS1	NRBF2	-0.266	0.0319781
UXT-AS1	LGMN	-0.265	0.0326061
UXT-AS1	SNAI3	-0.265	0.0326061
UXT-AS1	TCTEX1D1	-0.265	0.0326061
UXT-AS1	U2AF1L4	-0.264	0.0332446
UXT-AS1	CD99	-0.264	0.0332446
UXT-AS1	OCM	-0.264	0.0332446
UXT-AS1	CD3D	-0.264	0.0332446
UXT-AS1	TMEM204	-0.264	0.0332446
UXT-AS1	BTK	-0.264	0.0332446
UXT-AS1	CRTAM	-0.264	0.0332446
UXT-AS1	GIMAP1	-0.263	0.0338937
UXT-AS1	TWIST1	-0.263	0.0338937
UXT-AS1	PLEKHF1	-0.263	0.0338937
UXT-AS1	GTSF1L	-0.263	0.0338937
UXT-AS1	DHX58	-0.262	0.0345537
UXT-AS1	AZIN2	-0.262	0.0345537
UXT-AS1	SMAP2	-0.262	0.0345537
UXT-AS1	RUBCNL	-0.262	0.0345537
UXT-AS1	STK38	-0.262	0.0345537
UXT-AS1	DPEP2	-0.262	0.0345537
UXT-AS1	CLDN5	-0.261	0.0352246
UXT-AS1	ATP5EP2	-0.261	0.0352246
UXT-AS1	FAM193B	-0.261	0.0352246
UXT-AS1	TMEM110-MUSTN1	-0.261	0.0352246
UXT-AS1	ETV3L	-0.26	0.0359066
UXT-AS1	OVGP1	-0.26	0.0359066
UXT-AS1	GLIPR1	-0.26	0.0359066
UXT-AS1	CAPN3	-0.26	0.0359066
UXT-AS1	CD40LG	-0.26	0.0359066
UXT-AS1	NFKBID	-0.26	0.0359066
UXT-AS1	SMCO3	-0.26	0.0359066
UXT-AS1	AC073610.3	-0.26	0.0359066
UXT-AS1	RHOH	-0.259	0.0365999
UXT-AS1	AKIRIN2	-0.259	0.0365999
UXT-AS1	FAM110B	-0.259	0.0365999
UXT-AS1	S1PR4	-0.259	0.0365999
UXT-AS1	KCNE5	-0.259	0.0365999
UXT-AS1	NRROS	-0.259	0.0365999
UXT-AS1	SLC8B1	-0.259	0.0365999
UXT-AS1	PHOSPHO1	-0.259	0.0365999
UXT-AS1	UAP1L1	-0.259	0.0365999
UXT-AS1	PALD1	-0.258	0.0373045
UXT-AS1	AIRE	-0.258	0.0373045
UXT-AS1	LAT2	-0.258	0.0373045
UXT-AS1	CD37	-0.257	0.0380206
UXT-AS1	GPR183	-0.257	0.0380206
UXT-AS1	MAX	-0.257	0.0380206
UXT-AS1	BFSP2	-0.257	0.0380206
UXT-AS1	CD180	-0.257	0.0380206
UXT-AS1	TMEM155	-0.257	0.0380206
UXT-AS1	FCER1G	-0.257	0.0380206
UXT-AS1	FES	-0.257	0.0380206
UXT-AS1	PTTG2	-0.256	0.0387483
UXT-AS1	CELA1	-0.256	0.0387483
UXT-AS1	MATK	-0.256	0.0387483
UXT-AS1	P2RY8	-0.256	0.0387483
UXT-AS1	TIMP1	-0.256	0.0387483
UXT-AS1	NRG3	-0.256	0.0387483
UXT-AS1	SAP25	-0.255	0.0394879
UXT-AS1	TRAF1	-0.255	0.0394879
UXT-AS1	FAM212A	-0.255	0.0394879
UXT-AS1	C17orf47	-0.255	0.0394879
UXT-AS1	KYNU	-0.255	0.0394879
UXT-AS1	ATP1B3	-0.255	0.0394879
UXT-AS1	JDP2	-0.255	0.0394879
UXT-AS1	HIGD1B	-0.255	0.0394879
UXT-AS1	CRLF3	-0.255	0.0394879
UXT-AS1	ROBO3	-0.255	0.0394879
UXT-AS1	CCDC130	-0.254	0.0402394
UXT-AS1	GZMA	-0.254	0.0402394
UXT-AS1	SUGCT	-0.254	0.0402394
UXT-AS1	TLR2	-0.254	0.0402394
UXT-AS1	IL11RA	-0.254	0.0402394
UXT-AS1	PARVG	-0.254	0.0402394
UXT-AS1	NNMT	-0.254	0.0402394
UXT-AS1	ADAM20	-0.254	0.0402394
UXT-AS1	SLC25A14	-0.254	0.0402394
UXT-AS1	CD3E	-0.254	0.0402394
UXT-AS1	RHD	-0.253	0.041003
UXT-AS1	HMGN3	-0.253	0.041003
UXT-AS1	NCF1	-0.253	0.041003
UXT-AS1	ICOSLG	-0.253	0.041003
UXT-AS1	ANKDD1A	-0.253	0.041003
UXT-AS1	MEI1	-0.253	0.041003
UXT-AS1	TRIM22	-0.253	0.041003
UXT-AS1	LINGO1	-0.253	0.041003
UXT-AS1	NSMCE3	-0.252	0.0417789
UXT-AS1	UBAP1L	-0.252	0.0417789
UXT-AS1	FLCN	-0.252	0.0417789
UXT-AS1	HAVCR2	-0.252	0.0417789
UXT-AS1	FGD3	-0.252	0.0417789
UXT-AS1	MAP4K1	-0.252	0.0417789
UXT-AS1	STRADA	-0.252	0.0417789
UXT-AS1	SIGLEC14	-0.252	0.0417789
UXT-AS1	SASH3	-0.252	0.0417789
UXT-AS1	LTB	-0.252	0.0417789
UXT-AS1	VMP1	-0.251	0.0425672
UXT-AS1	CLEC2B	-0.251	0.0425672
UXT-AS1	SIRPG	-0.251	0.0425672
UXT-AS1	SH2D3C	-0.251	0.0425672
UXT-AS1	GSC	-0.251	0.0425672
UXT-AS1	ZNF671	-0.251	0.0425672
UXT-AS1	CD4	-0.251	0.0425672
UXT-AS1	THY1	-0.251	0.0425672
UXT-AS1	AC023509.3	-0.251	0.0425672
UXT-AS1	DCAF15	-0.251	0.0425672
UXT-AS1	DENND3	-0.25	0.0433679
UXT-AS1	APOBEC3D	-0.25	0.0433679
UXT-AS1	CHRNA10	-0.25	0.0433679
UXT-AS1	CMTM2	-0.25	0.0433679
UXT-AS1	LPXN	-0.25	0.0433679
UXT-AS1	IL4	-0.25	0.0433679
UXT-AS1	SCNN1D	-0.25	0.0433679
UXT-AS1	RNASET2	-0.25	0.0433679
UXT-AS1	ZBTB25	-0.25	0.0433679
UXT-AS1	MICB	-0.25	0.0433679
UXT-AS1	MMP9	-0.25	0.0433679
UXT-AS1	SLC24A4	-0.25	0.0433679
UXT-AS1	LCAT	-0.25	0.0433679
UXT-AS1	OSCAR	-0.25	0.0433679
UXT-AS1	AC097372.1	-0.25	0.0433679
UXT-AS1	MDS2	-0.25	0.0433679
UXT-AS1	RASL11A	-0.25	0.0433679
UXT-AS1	CCL19	-0.249	0.0441814
UXT-AS1	ZAP70	-0.249	0.0441814
UXT-AS1	SH3BGRL	-0.249	0.0441814
UXT-AS1	ECSCR	-0.249	0.0441814
UXT-AS1	TBC1D10A	-0.249	0.0441814
UXT-AS1	CYBA	-0.249	0.0441814
UXT-AS1	S100Z	-0.248	0.0450078
UXT-AS1	PLAC9	-0.248	0.0450078
UXT-AS1	RBP7	-0.248	0.0450078
UXT-AS1	F2RL3	-0.248	0.0450078
UXT-AS1	AL121594.3	-0.248	0.0450078
UXT-AS1	SCIMP	-0.248	0.0450078
UXT-AS1	CD63	-0.248	0.0450078
UXT-AS1	PHF11	-0.247	0.0458471
UXT-AS1	SLAMF1	-0.247	0.0458471
UXT-AS1	LRMP	-0.247	0.0458471
UXT-AS1	EAF2	-0.247	0.0458471
UXT-AS1	FADS3	-0.247	0.0458471
UXT-AS1	SIT1	-0.247	0.0458471
UXT-AS1	NOX4	-0.247	0.0458471
UXT-AS1	ANKRD33B	-0.246	0.0466995
UXT-AS1	ARHGAP9	-0.246	0.0466995
UXT-AS1	MCOLN2	-0.246	0.0466995
UXT-AS1	FCGRT	-0.246	0.0466995
UXT-AS1	BRICD5	-0.246	0.0466995
UXT-AS1	SERPINB10	-0.246	0.0466995
UXT-AS1	MYO1H	-0.246	0.0466995
UXT-AS1	GH1	-0.246	0.0466995
UXT-AS1	SLX1A	-0.246	0.0466995
UXT-AS1	AURKC	-0.246	0.0466995
UXT-AS1	PURG	-0.245	0.0475653
UXT-AS1	DZIP1L	-0.245	0.0475653
UXT-AS1	NLRC4	-0.245	0.0475653
UXT-AS1	CLEC1A	-0.245	0.0475653
UXT-AS1	RNF122	-0.245	0.0475653
UXT-AS1	NINJ1	-0.245	0.0475653
UXT-AS1	ATXN7L2	-0.245	0.0475653
UXT-AS1	DDX4	-0.245	0.0475653
UXT-AS1	CLK3	-0.245	0.0475653
UXT-AS1	CYP27A1	-0.245	0.0475653
UXT-AS1	JAK3	-0.245	0.0475653
UXT-AS1	HSH2D	-0.244	0.0484445
UXT-AS1	STX11	-0.244	0.0484445
UXT-AS1	GAPT	-0.244	0.0484445
UXT-AS1	B4GALNT1	-0.244	0.0484445
UXT-AS1	DCSTAMP	-0.244	0.0484445
UXT-AS1	PYM1	-0.244	0.0484445
UXT-AS1	ADCY4	-0.244	0.0484445
UXT-AS1	RBP5	-0.244	0.0484445
UXT-AS1	IGSF6	-0.244	0.0484445
UXT-AS1	BRINP1	-0.244	0.0484445
UXT-AS1	ARID5A	-0.244	0.0484445
UXT-AS1	TAF7L	-0.244	0.0484445
UXT-AS1	LIMD2	-0.243	0.0493373
UXT-AS1	CD27	-0.243	0.0493373
UXT-AS1	RSPH10B	-0.243	0.0493373
UXT-AS1	PATL2	-0.243	0.0493373
UXT-AS1	APOBEC3G	-0.243	0.0493373
UXT-AS1	CHFR	-0.243	0.0493373
UXT-AS1	SLC26A10	-0.243	0.0493373
UXT-AS1	MYO9B	-0.243	0.0493373
UXT-AS1	PDE7A	-0.243	0.0493373
UXT-AS1	ASAP2	0.262	0.0494177
UXT-AS1	HCFC1	0.262	0.0494177
UXT-AS1	PDS5B	0.262	0.0494177
UXT-AS1	TAF5L	0.262	0.0494177
UXT-AS1	INCENP	0.262	0.0494177
UXT-AS1	MSH3	0.262	0.0494177
UXT-AS1	AL132639.3	0.262	0.0494177
UXT-AS1	ZNF320	0.262	0.0494177
UXT-AS1	DLGAP1	0.262	0.0494177
UXT-AS1	FCGBP	0.262	0.0494177
UXT-AS1	ZC3H13	0.262	0.0494177
UXT-AS1	KIF20B	0.263	0.0485236
UXT-AS1	ZC3H14	0.263	0.0485236
UXT-AS1	GTF3C2	0.263	0.0485236
UXT-AS1	XIAP	0.263	0.0485236
UXT-AS1	NLN	0.263	0.0485236
UXT-AS1	IFT140	0.263	0.0485236
UXT-AS1	ATP8B3	0.263	0.0485236
UXT-AS1	ZNF630	0.263	0.0485236
UXT-AS1	HNF4G	0.264	0.0476432
UXT-AS1	PDIA6	0.264	0.0476432
UXT-AS1	MTFR1	0.265	0.0467763
UXT-AS1	MBD5	0.265	0.0467763
UXT-AS1	API5	0.265	0.0467763
UXT-AS1	PDHA1	0.265	0.0467763
UXT-AS1	WAPL	0.265	0.0467763
UXT-AS1	GOLGA1	0.265	0.0467763
UXT-AS1	CACNG7	0.265	0.0467763
UXT-AS1	CHAMP1	0.265	0.0467763
UXT-AS1	MCFD2	0.265	0.0467763
UXT-AS1	DDX18	0.266	0.0459226
UXT-AS1	VEZF1	0.266	0.0459226
UXT-AS1	RAPGEF2	0.266	0.0459226
UXT-AS1	SENP8	0.266	0.0459226
UXT-AS1	NBEAL1	0.266	0.0459226
UXT-AS1	SLC25A15	0.267	0.0450821
UXT-AS1	SIK1	0.267	0.0450821
UXT-AS1	SPG11	0.267	0.0450821
UXT-AS1	PKP4	0.267	0.0450821
UXT-AS1	EHHADH	0.267	0.0450821
UXT-AS1	PGAP2	0.267	0.0450821
UXT-AS1	BCL2L2	0.267	0.0450821
UXT-AS1	CBWD2	0.267	0.0450821
UXT-AS1	VWA8	0.267	0.0450821
UXT-AS1	NCKAP1	0.267	0.0450821
UXT-AS1	JADE3	0.268	0.0442546
UXT-AS1	SPTBN1	0.268	0.0442546
UXT-AS1	HIF1AN	0.268	0.0442546
UXT-AS1	KIAA1429	0.268	0.0442546
UXT-AS1	RPRD2	0.268	0.0442546
UXT-AS1	POT1	0.268	0.0442546
UXT-AS1	IPO11	0.269	0.04344
UXT-AS1	TRIP11	0.269	0.04344
UXT-AS1	HSPA9	0.269	0.04344
UXT-AS1	ATP8B1	0.269	0.04344
UXT-AS1	SKP2	0.269	0.04344
UXT-AS1	ATP9A	0.269	0.04344
UXT-AS1	HECTD1	0.269	0.04344
UXT-AS1	DHTKD1	0.27	0.0426381
UXT-AS1	SLC13A1	0.27	0.0426381
UXT-AS1	CREBBP	0.27	0.0426381
UXT-AS1	ACO2	0.27	0.0426381
UXT-AS1	ZKSCAN1	0.27	0.0426381
UXT-AS1	RNF20	0.27	0.0426381
UXT-AS1	TM9SF4	0.27	0.0426381
UXT-AS1	DLAT	0.27	0.0426381
UXT-AS1	SYCE3	0.27	0.0426381
UXT-AS1	EGFR	0.27	0.0426381
UXT-AS1	AL449266.1	0.27	0.0426381
UXT-AS1	ATRX	0.271	0.0418487
UXT-AS1	SMC1A	0.271	0.0418487
UXT-AS1	GCC2	0.271	0.0418487
UXT-AS1	PHF6	0.271	0.0418487
UXT-AS1	KIAA1958	0.271	0.0418487
UXT-AS1	C2CD5	0.271	0.0418487
UXT-AS1	KIAA1107	0.271	0.0418487
UXT-AS1	NUP160	0.271	0.0418487
UXT-AS1	RBM12	0.271	0.0418487
UXT-AS1	NFAT5	0.271	0.0418487
UXT-AS1	PARP4	0.271	0.0418487
UXT-AS1	ZNF766	0.272	0.0410718
UXT-AS1	LPCAT3	0.272	0.0410718
UXT-AS1	CPNE3	0.272	0.0410718
UXT-AS1	GSPT1	0.273	0.0403071
UXT-AS1	ADCY9	0.273	0.0403071
UXT-AS1	PDIK1L	0.273	0.0403071
UXT-AS1	LUZP1	0.273	0.0403071
UXT-AS1	TIRAP	0.273	0.0403071
UXT-AS1	PANK1	0.274	0.0395545
UXT-AS1	DCAF17	0.274	0.0395545
UXT-AS1	CROT	0.274	0.0395545
UXT-AS1	PTPN3	0.274	0.0395545
UXT-AS1	JPT2	0.274	0.0395545
UXT-AS1	SLC30A6	0.274	0.0395545
UXT-AS1	ANK3	0.274	0.0395545
UXT-AS1	CADPS2	0.274	0.0395545
UXT-AS1	CTNND1	0.275	0.0388139
UXT-AS1	RHBDD1	0.275	0.0388139
UXT-AS1	BCOR	0.275	0.0388139
UXT-AS1	POTEF	0.275	0.0388139
UXT-AS1	ZNF525	0.275	0.0388139
UXT-AS1	SYNJ2BP	0.275	0.0388139
UXT-AS1	BAZ2B	0.275	0.0388139
UXT-AS1	ZNF616	0.275	0.0388139
UXT-AS1	ZDHHC5	0.275	0.0388139
UXT-AS1	KIAA1109	0.275	0.0388139
UXT-AS1	CDK6	0.275	0.0388139
UXT-AS1	NARS	0.276	0.038085
UXT-AS1	NSD1	0.276	0.038085
UXT-AS1	PPIG	0.276	0.038085
UXT-AS1	BTBD8	0.276	0.038085
UXT-AS1	SFMBT1	0.276	0.038085
UXT-AS1	DDX1	0.276	0.038085
UXT-AS1	ZNF155	0.277	0.0373679
UXT-AS1	USP1	0.277	0.0373679
UXT-AS1	AGL	0.277	0.0373679
UXT-AS1	TAF2	0.277	0.0373679
UXT-AS1	FAM208B	0.277	0.0373679
UXT-AS1	TRMT61B	0.277	0.0373679
UXT-AS1	ABCC2	0.277	0.0373679
UXT-AS1	LARP1	0.277	0.0373679
UXT-AS1	ZNRF3	0.277	0.0373679
UXT-AS1	CTPS2	0.277	0.0373679
UXT-AS1	C19orf68	0.278	0.0366623
UXT-AS1	CDC42BPA	0.278	0.0366623
UXT-AS1	TMEM184C	0.278	0.0366623
UXT-AS1	LSM14B	0.278	0.0366623
UXT-AS1	EHF	0.278	0.0366623
UXT-AS1	SBSN	0.279	0.035968
UXT-AS1	DPH6	0.279	0.035968
UXT-AS1	VPS41	0.279	0.035968
UXT-AS1	MAGEB17	0.279	0.035968
UXT-AS1	TTC37	0.279	0.035968
UXT-AS1	HSD17B4	0.279	0.035968
UXT-AS1	MARF1	0.279	0.035968
UXT-AS1	CSNK2A3	0.279	0.035968
UXT-AS1	AC010522.1	0.28	0.035285
UXT-AS1	CPB2	0.28	0.035285
UXT-AS1	CSNK1A1	0.28	0.035285
UXT-AS1	TOMM70	0.28	0.035285
UXT-AS1	VPS13D	0.28	0.035285
UXT-AS1	NT5C2	0.28	0.035285
UXT-AS1	KLF3	0.281	0.0346131
UXT-AS1	ADPRHL1	0.281	0.0346131
UXT-AS1	GOLGA4	0.281	0.0346131
UXT-AS1	AGAP1	0.282	0.0339522
UXT-AS1	USP9X	0.282	0.0339522
UXT-AS1	CERS6	0.282	0.0339522
UXT-AS1	NCOA6	0.282	0.0339522
UXT-AS1	DLD	0.282	0.0339522
UXT-AS1	EXPH5	0.283	0.0333021
UXT-AS1	IARS	0.283	0.0333021
UXT-AS1	PHF14	0.283	0.0333021
UXT-AS1	NDFIP2	0.283	0.0333021
UXT-AS1	RIF1	0.283	0.0333021
UXT-AS1	BRPF3	0.283	0.0333021
UXT-AS1	NIPBL	0.284	0.0326626
UXT-AS1	CKAP5	0.284	0.0326626
UXT-AS1	DARS2	0.284	0.0326626
UXT-AS1	KIAA1549	0.284	0.0326626
UXT-AS1	ERI2	0.285	0.0320337
UXT-AS1	APLF	0.285	0.0320337
UXT-AS1	DYNC1H1	0.285	0.0320337
UXT-AS1	PDS5A	0.285	0.0320337
UXT-AS1	PUM2	0.285	0.0320337
UXT-AS1	RAB10	0.285	0.0320337
UXT-AS1	TMEM131	0.285	0.0320337
UXT-AS1	ALDH6A1	0.285	0.0320337
UXT-AS1	LONP2	0.286	0.0314153
UXT-AS1	PREPL	0.286	0.0314153
UXT-AS1	PAAF1	0.286	0.0314153
UXT-AS1	CEP295	0.286	0.0314153
UXT-AS1	ERMP1	0.287	0.0308071
UXT-AS1	APOOL	0.287	0.0308071
UXT-AS1	KNOP1	0.287	0.0308071
UXT-AS1	CNOT6	0.287	0.0308071
UXT-AS1	ZNF619	0.287	0.0308071
UXT-AS1	TDRKH	0.287	0.0308071
UXT-AS1	CSNK1G3	0.288	0.030209
UXT-AS1	ZFP69B	0.288	0.030209
UXT-AS1	UQCRC2	0.288	0.030209
UXT-AS1	KMT2C	0.288	0.030209
UXT-AS1	PABPC3	0.288	0.030209
UXT-AS1	GRHL3	0.288	0.030209
UXT-AS1	PDCD11	0.288	0.030209
UXT-AS1	C1orf87	0.288	0.030209
UXT-AS1	GNL3L	0.289	0.0296209
UXT-AS1	EIF5B	0.289	0.0296209
UXT-AS1	CANX	0.289	0.0296209
UXT-AS1	CEP104	0.289	0.0296209
UXT-AS1	SHPRH	0.29	0.0290427
UXT-AS1	SMYD5	0.29	0.0290427
UXT-AS1	NBN	0.29	0.0290427
UXT-AS1	NME6	0.29	0.0290427
UXT-AS1	USP34	0.29	0.0290427
UXT-AS1	GPAT3	0.29	0.0290427
UXT-AS1	WRN	0.29	0.0290427
UXT-AS1	ZFP64	0.29	0.0290427
UXT-AS1	UBXN2B	0.29	0.0290427
UXT-AS1	PHKA1	0.29	0.0290427
UXT-AS1	DROSHA	0.29	0.0290427
UXT-AS1	GBF1	0.291	0.0284742
UXT-AS1	PMM2	0.291	0.0284742
UXT-AS1	COA7	0.291	0.0284742
UXT-AS1	UBR4	0.291	0.0284742
UXT-AS1	THOC2	0.291	0.0284742
UXT-AS1	UGGT1	0.291	0.0284742
UXT-AS1	ASXL2	0.292	0.0279154
UXT-AS1	FBXO11	0.292	0.0279154
UXT-AS1	SPAST	0.292	0.0279154
UXT-AS1	CSE1L	0.292	0.0279154
UXT-AS1	CBLL1	0.293	0.027366
UXT-AS1	ALG11	0.293	0.027366
UXT-AS1	ETFDH	0.293	0.027366
UXT-AS1	USP7	0.293	0.027366
UXT-AS1	ZFP91	0.293	0.027366
UXT-AS1	PDPK1	0.293	0.027366
UXT-AS1	GC	0.293	0.027366
UXT-AS1	FAM98B	0.293	0.027366
UXT-AS1	SERINC5	0.293	0.027366
UXT-AS1	PPP6R3	0.294	0.026826
UXT-AS1	RGS9BP	0.294	0.026826
UXT-AS1	DFFA	0.294	0.026826
UXT-AS1	NHEJ1	0.294	0.026826
UXT-AS1	DHX57	0.294	0.026826
UXT-AS1	CTCF	0.294	0.026826
UXT-AS1	ZBTB42	0.294	0.026826
UXT-AS1	GOT1	0.294	0.026826
UXT-AS1	KMT5B	0.294	0.026826
UXT-AS1	ARPIN	0.294	0.026826
UXT-AS1	B3GALT2	0.295	0.0262952
UXT-AS1	UTP20	0.295	0.0262952
UXT-AS1	SLC7A1	0.295	0.0262952
UXT-AS1	LARS2	0.295	0.0262952
UXT-AS1	RNASEH1	0.295	0.0262952
UXT-AS1	TTPAL	0.296	0.0257735
UXT-AS1	UBR3	0.296	0.0257735
UXT-AS1	SH3TC2	0.296	0.0257735
UXT-AS1	TGM3	0.297	0.0252608
UXT-AS1	SEC24C	0.297	0.0252608
UXT-AS1	COL4A3BP	0.297	0.0252608
UXT-AS1	SF3B3	0.297	0.0252608
UXT-AS1	SERINC3	0.298	0.024757
UXT-AS1	LNX2	0.298	0.024757
UXT-AS1	UTP14A	0.298	0.024757
UXT-AS1	TAAR1	0.299	0.0242618
UXT-AS1	MED14	0.299	0.0242618
UXT-AS1	ZFR	0.299	0.0242618
UXT-AS1	GANAB	0.299	0.0242618
UXT-AS1	UBA1	0.299	0.0242618
UXT-AS1	BIRC6	0.3	0.0237753
UXT-AS1	MRPS27	0.3	0.0237753
UXT-AS1	SMC3	0.3	0.0237753
UXT-AS1	EIF3C	0.3	0.0237753
UXT-AS1	WDR35	0.3	0.0237753
UXT-AS1	TEX261	0.3	0.0237753
UXT-AS1	FOXRED2	0.301	0.0232973
UXT-AS1	DPYD	0.301	0.0232973
UXT-AS1	NUBPL	0.301	0.0232973
UXT-AS1	NUP205	0.301	0.0232973
UXT-AS1	NFS1	0.301	0.0232973
UXT-AS1	USP8	0.302	0.0228276
UXT-AS1	NBAS	0.302	0.0228276
UXT-AS1	SLC39A9	0.302	0.0228276
UXT-AS1	HADHB	0.302	0.0228276
UXT-AS1	CTR9	0.303	0.0223662
UXT-AS1	DYNC1I2	0.303	0.0223662
UXT-AS1	CDC23	0.303	0.0223662
UXT-AS1	WDR31	0.303	0.0223662
UXT-AS1	SELENOI	0.304	0.0219129
UXT-AS1	SEZ6L2	0.304	0.0219129
UXT-AS1	PKN2	0.304	0.0219129
UXT-AS1	POTEE	0.304	0.0219129
UXT-AS1	SETSIP	0.304	0.0219129
UXT-AS1	VPS13B	0.304	0.0219129
UXT-AS1	ARHGEF28	0.305	0.0214676
UXT-AS1	AGGF1	0.305	0.0214676
UXT-AS1	MFN2	0.305	0.0214676
UXT-AS1	MCMDC2	0.306	0.0210302
UXT-AS1	POMK	0.306	0.0210302
UXT-AS1	TMEM245	0.306	0.0210302
UXT-AS1	SLC30A5	0.306	0.0210302
UXT-AS1	SBF2	0.307	0.0206006
UXT-AS1	COG5	0.307	0.0206006
UXT-AS1	PCYOX1	0.307	0.0206006
UXT-AS1	OCLN	0.307	0.0206006
UXT-AS1	STAU2	0.307	0.0206006
UXT-AS1	NMNAT1	0.308	0.0201787
UXT-AS1	MTOR	0.308	0.0201787
UXT-AS1	RBBP5	0.308	0.0201787
UXT-AS1	GIGYF2	0.308	0.0201787
UXT-AS1	COX10	0.308	0.0201787
UXT-AS1	IPO8	0.308	0.0201787
UXT-AS1	YAP1	0.309	0.0197643
UXT-AS1	CLCN5	0.309	0.0197643
UXT-AS1	PRKAR2A	0.31	0.0193574
UXT-AS1	NOL10	0.311	0.0189579
UXT-AS1	HOOK1	0.311	0.0189579
UXT-AS1	OPHN1	0.311	0.0189579
UXT-AS1	FOXO4	0.311	0.0189579
UXT-AS1	NIPAL1	0.311	0.0189579
UXT-AS1	TMEM185B	0.311	0.0189579
UXT-AS1	YLPM1	0.311	0.0189579
UXT-AS1	TNPO3	0.312	0.0185655
UXT-AS1	EIF3CL	0.312	0.0185655
UXT-AS1	SEMA4F	0.312	0.0185655
UXT-AS1	AQR	0.312	0.0185655
UXT-AS1	ARHGAP35	0.314	0.0178021
UXT-AS1	DHFR2	0.314	0.0178021
UXT-AS1	SOS1	0.315	0.0174308
UXT-AS1	PTPRF	0.315	0.0174308
UXT-AS1	IMMT	0.315	0.0174308
UXT-AS1	KIF3B	0.315	0.0174308
UXT-AS1	NCOA2	0.315	0.0174308
UXT-AS1	AGBL5	0.316	0.0170663
UXT-AS1	UBN1	0.316	0.0170663
UXT-AS1	HSDL2	0.316	0.0170663
UXT-AS1	PRKDC	0.316	0.0170663
UXT-AS1	UGT2B10	0.316	0.0170663
UXT-AS1	NFXL1	0.316	0.0170663
UXT-AS1	AL161911.1	0.316	0.0170663
UXT-AS1	GLYR1	0.317	0.0167085
UXT-AS1	B3GALNT2	0.317	0.0167085
UXT-AS1	SLC30A9	0.317	0.0167085
UXT-AS1	BDP1	0.317	0.0167085
UXT-AS1	GRHL2	0.317	0.0167085
UXT-AS1	ARFGEF2	0.317	0.0167085
UXT-AS1	PHKB	0.318	0.0163574
UXT-AS1	DDX46	0.318	0.0163574
UXT-AS1	MMGT1	0.318	0.0163574
UXT-AS1	NDRG3	0.318	0.0163574
UXT-AS1	MMACHC	0.319	0.0160127
UXT-AS1	AP1G1	0.319	0.0160127
UXT-AS1	PATJ	0.319	0.0160127
UXT-AS1	AGXT2	0.32	0.0156744
UXT-AS1	RB1CC1	0.32	0.0156744
UXT-AS1	ZRANB3	0.321	0.0153425
UXT-AS1	HEATR5B	0.321	0.0153425
UXT-AS1	TTI1	0.321	0.0153425
UXT-AS1	ANKRD17	0.322	0.0150167
UXT-AS1	RFC1	0.322	0.0150167
UXT-AS1	RNF141	0.322	0.0150167
UXT-AS1	NUP155	0.323	0.014697
UXT-AS1	ZNF770	0.323	0.014697
UXT-AS1	BCL9	0.324	0.0143834
UXT-AS1	GTF2I	0.324	0.0143834
UXT-AS1	BTRC	0.325	0.0140757
UXT-AS1	TMEM209	0.326	0.0137738
UXT-AS1	NUDT21	0.326	0.0137738
UXT-AS1	KIAA0368	0.326	0.0137738
UXT-AS1	IPO7	0.327	0.0134776
UXT-AS1	DCTN1	0.327	0.0134776
UXT-AS1	ZNF146	0.327	0.0134776
UXT-AS1	KIAA1143	0.328	0.0131871
UXT-AS1	SAP130	0.329	0.0129021
UXT-AS1	IKBKAP	0.33	0.0126226
UXT-AS1	TCAF1	0.331	0.0123484
UXT-AS1	IDE	0.331	0.0123484
UXT-AS1	FAN1	0.331	0.0123484
UXT-AS1	FKTN	0.332	0.0120796
UXT-AS1	DCAF1	0.333	0.0118159
UXT-AS1	DDI2	0.334	0.0115574
UXT-AS1	OSBP	0.334	0.0115574
UXT-AS1	DNAJC11	0.335	0.0113039
UXT-AS1	DHX9	0.335	0.0113039
UXT-AS1	COPG2	0.335	0.0113039
UXT-AS1	IPO9	0.336	0.0110553
UXT-AS1	IL31RA	0.336	0.0110553
UXT-AS1	GFM2	0.337	0.0108117
UXT-AS1	BAZ1B	0.337	0.0108117
UXT-AS1	POFUT1	0.337	0.0108117
UXT-AS1	LZIC	0.337	0.0108117
UXT-AS1	EXOC4	0.338	0.0105728
UXT-AS1	C16orf58	0.339	0.0103386
UXT-AS1	KLHDC10	0.339	0.0103386
UXT-AS1	RPRD1B	0.34	0.010109
UXT-AS1	KDM4A	0.341	0.00988399
UXT-AS1	NBPF3	0.341	0.00988399
UXT-AS1	MARK2	0.342	0.00966345
UXT-AS1	PXMP4	0.343	0.00944731
UXT-AS1	MTIF2	0.343	0.00944731
UXT-AS1	TAF1	0.344	0.00923548
UXT-AS1	STRN	0.344	0.00923548
UXT-AS1	AP3M1	0.344	0.00923548
UXT-AS1	AP3B1	0.344	0.00923548
UXT-AS1	UBE3C	0.345	0.00902791
UXT-AS1	VPS4B	0.346	0.00882451
UXT-AS1	NBPF1	0.346	0.00882451
UXT-AS1	PPARA	0.347	0.00862522
UXT-AS1	TGOLN2	0.348	0.00842996
UXT-AS1	MARVELD2	0.348	0.00842996
UXT-AS1	ZNF468	0.348	0.00842996
UXT-AS1	HUWE1	0.349	0.00823866
UXT-AS1	NARS2	0.349	0.00823866
UXT-AS1	MPP5	0.349	0.00823866
UXT-AS1	TTC27	0.349	0.00823866
UXT-AS1	ZNF28	0.35	0.00805126
UXT-AS1	CLPB	0.35	0.00805126
UXT-AS1	DNAJA3	0.351	0.00786768
UXT-AS1	SMARCC1	0.352	0.00768786
UXT-AS1	ERLIN2	0.352	0.00768786
UXT-AS1	TNPO1	0.353	0.00751174
UXT-AS1	ZW10	0.353	0.00751174
UXT-AS1	INO80	0.353	0.00751174
UXT-AS1	POLA1	0.353	0.00751174
UXT-AS1	IARS2	0.354	0.00733924
UXT-AS1	VAPB	0.355	0.0071703
UXT-AS1	ARFGEF1	0.355	0.0071703
UXT-AS1	IPP	0.356	0.00700486
UXT-AS1	RRN3	0.356	0.00700486
UXT-AS1	RNF40	0.356	0.00700486
UXT-AS1	AKR1C4	0.357	0.00684286
UXT-AS1	MYO5B	0.358	0.00668423
UXT-AS1	LMBR1	0.358	0.00668423
UXT-AS1	TRIM44	0.36	0.00637685
UXT-AS1	LRPPRC	0.362	0.00608225
UXT-AS1	RHCE	0.363	0.0059396
UXT-AS1	CPT1A	0.363	0.0059396
UXT-AS1	HLCS	0.366	0.00552956
UXT-AS1	ADNP	0.366	0.00552956
UXT-AS1	SKIV2L2	0.367	0.00539866
UXT-AS1	CHMP3	0.37	0.00502259
UXT-AS1	LRBA	0.372	0.00478521
UXT-AS1	ROCK2	0.373	0.00467037
UXT-AS1	ALMS1	0.375	0.00444814
UXT-AS1	SMG1	0.375	0.00444814
UXT-AS1	CNOT1	0.376	0.00434066
UXT-AS1	MSH2	0.376	0.00434066
UXT-AS1	ZNF41	0.377	0.00423554
UXT-AS1	NUP133	0.378	0.00413273
UXT-AS1	EPRS	0.378	0.00413273
UXT-AS1	COQ7	0.381	0.00383775
UXT-AS1	RAD50	0.384	0.00356202
UXT-AS1	POLR1A	0.384	0.00356202
UXT-AS1	DHX29	0.384	0.00356202
UXT-AS1	HEATR1	0.386	0.00338835
UXT-AS1	DCLRE1A	0.386	0.00338835
UXT-AS1	DDB1	0.392	0.00291258
UXT-AS1	SNRNP200	0.396	0.00263016
UXT-AS1	KLHL12	0.4	0.00237298
UXT-AS1	LARS	0.404	0.00213903
UXT-AS1	ANAPC1	0.407	0.00197765
UXT-AS1	EARS2	0.414	0.00164362
UXT-AS1	RALGAPB	0.423	0.00129041
UXT-AS1	CCNB3	0.452	0.000573551

## Sheet: Table S4
Table S4. GO term analysis results of UXT-AS1 co-expression genes
Category	Term	Count	%	PValue	Genes	List Total	Pop Hits	Pop Total	Fold Enrichment	Bonferroni	Benjamini	FDR
GOTERM_CC_DIRECT	GO:0016020~membrane	164	0.122468	1.31913e-10	ADCY4, AP1G1, PGF, GBGT1, STRN, CNOT1, LUZP1, CD52, TNFSF12, TOMM70, NFXL1, CNOT6, CD48, PRKAR2A, DDX18, RNF141, CLK3, GBF1, RAPGEF2, API5, EGFR, NUP133, NBAS, NCF4, UBR4, CORO7, MED14, VPS41, LPCAT3, IL11RA, GCC2, DCTN1, TMEM131, MARK2, TTPAL, SIRPG, CD37, AQR, HUWE1, CD40LG, RHCE, GIGYF2, LRPPRC, ERMP1, KIAA1109, MFNG, LST1, PTH1R, LRBA, CERS6, MAP4K1, ITGB2, MYO9B, ARFGEF2, DDX46, RILPL2, CSE1…	833	2200	18224	1.63087	7.1629e-08	7.1629e-08	1.92164e-07
GOTERM_MF_DIRECT	GO:0005515~protein binding	489	0.365162	3.97138e-09	TGOLN2, TTI1, PGF, EHHADH, STRN, WTAP, ANKLE1, BTK, GNG8, TAF5L, CLK3, BRPF3, INCENP, MED26, VPS4B, IKBKAP, NCF1, ROCK2, NCF4, SKP2, VPS41, MED14, ARPIN, DCAF1, MED10, MARK2, THY1, SIRPG, CCDC130, AQR, ZNF41, KIAA1109, NFKBID, NFKBIE, PTH1R, NFKBIA, VENTX, BCL2L2, FAM212A, ARFGEF2, ARFGEF1, HADHB, NPHP3, LYL1, ZAP70, PTCRA, DHX58, DHX57, ZC3H14, UNC119, DHX9, ZC3H13, KIF3B, FOXRED2, DLAT, SFMBT1,…	787	8785	16881	1.19396	3.63778e-06	3.63778e-06	6.20448e-06
GOTERM_CC_DIRECT	GO:0005829~cytosol	202	0.150844	6.26216e-06	TGOLN2, CHMP3, AIF1, EHHADH, IARS2, BTK, HOOK1, GOT1, BRPF3, GBF1, INCENP, COL4A3BP, NT5C2, VPS4B, RAPGEF2, ANAPC1, NCF1, ROCK2, NCF4, SKP2, VPS41, DCTN1, GCC2, THY1, HUWE1, GC, NFKBIE, ARHGEF28, NFKBIA, BCL2L2, MYO9B, ARFGEF2, ARFGEF1, NPHP3, RILPL2, RAC2, ZAP70, UNC119, DHX9, KIF3B, AGBL5, EPRS, ALMS1, CDC23, UAP1L1, NCKAP1, UBA1, NNMT, KCNAB2, NARS, PHKB, MYO7A, PDPK1, HIF1AN, GOLGA1, DHTKD1, …	833	3315	18224	1.33311	0.00339459	0.00169874	0.00912195
GOTERM_BP_DIRECT	GO:0045087~innate immune response	41	0.0306169	3.11421e-05	TNFAIP8L2, FGR, LY86, TLR2, TIRAP, APOBEC3G, APOBEC3H, FES, APOBEC3D, BTK, MARCO, SERINC3, ANKRD17, NLRC4, SERINC5, PSTPIP1, CLEC4A, ZAP70, FCER1G, NRROS, DHX58, AKIRIN2, TYROBP, MATK, HAVCR2, LY96, NCF1, CAMP, SLAMF6, NLRP3, SIGLEC14, AGER, SLAMF1, CD180, C1QA, CYBA, IPO7, JAK3, TREM1, TREML1, TREM2	790	430	16792	2.02671	0.0844756	0.0844756	0.0557067
GOTERM_BP_DIRECT	GO:0050776~regulation of immune response	23	0.0171753	3.25947e-05	IL4, LAIR1, MICB, CRTAM, CD3D, CD3E, ICAM2, CD247, SLAMF6, ITGB2, CD300C, HCST, CD40LG, CD300A, CLEC2B, CD33, OSCAR, CLEC2D, CD300LF, TREM1, TREM2, TREML1, TYROBP	790	178	16792	2.74652	0.0882366	0.045137	0.0583042
GOTERM_CC_DIRECT	GO:0005654~nucleoplasm	169	0.126201	6.12367e-05	TGOLN2, HMGN3, BTRC, IDE, TIRAP, PYM1, FOXO4, WTAP, CLK3, MED26, INCENP, COL4A3BP, RPRD1B, RBM12, API5, ANAPC1, ALDH6A1, DFFA, USP1, SKP2, UBR4, GRHL3, MED14, HNF4G, GRHL2, MED10, BTBD8, DCLRE1A, AQR, BAZ1B, RFC1, HUWE1, HOXD3, DLD, RNF20, LRPPRC, NMNAT1, MTIF2, ARFGEF1, WAPL, NIPBL, CSE1L, VEZF1, ZC3H14, TAF2, ASXL2, TAF1, DHX9, ZC3H13, NRBF2, KANSL2, CREBBP, AKAP8L, DDX1, CDC23, HEATR1, WRN, FA…	833	2784	18224	1.32806	0.0327058	0.011023	0.0891689
GOTERM_CC_DIRECT	GO:0001772~immunological synapse	9	0.00672078	0.000114934	HAVCR2, LAT, CD37, CD3E, GZMA, ZAP70, CD53, SCIMP, RHOH	833	34	18224	5.79112	0.0605049	0.0154821	0.167298
GOTERM_MF_DIRECT	GO:0005524~ATP binding	101	0.0754221	0.00012813	ADCY4, STK38, CLPB, IDE, AURKC, INO80, IARS2, BTK, CSNK2A3, NLRC4, DDX18, CLK3, VPS4B, MATK, EGFR, ROCK2, DCAF1, EARS2, MARK2, NME6, BAZ1B, RFC1, DHX29, ATP9A, CSNK1G3, NMNAT1, POMK, FGR, MAP4K1, MYO9B, CTPS2, DDX46, ZAP70, DNAJA3, DHX58, DHX57, TAF1, DHX9, KIF3B, SHPRH, MYO1G, DDX1, SMG1, MYO1F, EPRS, AK5, WRN, MYO1H, DDX4, NUBPL, UBA1, CDC42BPA, MTOR, SMC1A, CLCN5, NARS, MYO7A, DPH6, HLCS, SKIV…	787	1495	16881	1.44912	0.110748	0.0569985	0.19999
GOTERM_BP_DIRECT	GO:0007064~mitotic sister chromatid cohesion	6	0.00448052	0.000317421	WAPL, NIPBL, PDS5B, PDS5A, SMC1A, SMC3	790	14	16792	9.10958	0.593314	0.259111	0.566427
GOTERM_BP_DIRECT	GO:0006281~DNA repair	24	0.0179221	0.00072617	NBN, PDS5B, SHPRH, PDS5A, MSH3, MSH2, DDB1, POLA1, SMG1, INO80, MBD4, WRN, ANKLE1, SMC3, RAD50, ATRX, FAN1, NCOA6, NSMCE3, ZRANB3, SLX1A, MTOR, PARP4, SMC1A	790	235	16792	2.17079	0.872382	0.402307	1.29137
GOTERM_CC_DIRECT	GO:0042105~alpha-beta T cell receptor complex	4	0.00298701	0.000884753	PTPN6, CD3D, CD3E, CD247	833	5	18224	17.502	0.381609	0.0916511	1.28115
GOTERM_BP_DIRECT	GO:0016032~viral process	28	0.0209091	0.000915147	USP7, MICB, NUP160, BTRC, CD247, VIM, POLA1, NFKBIA, PAAF1, WAPL, ANKRD17, GBF1, TNPO1, TAF1, NUP133, HCK, DDB1, CREBBP, UBR4, NUP155, DCAF1, UBN1, RAD50, NCKAP1, IPO7, NUP205, KDM4A, DYNC1I2	790	299	16792	1.9905	0.925333	0.404851	1.62484
GOTERM_CC_DIRECT	GO:0042101~T cell receptor complex	6	0.00448052	0.00102107	CD3D, CD3E, CD247, ZAP70, CD4, APBB1IP	833	18	18224	7.29252	0.425771	0.0883092	1.47718
GOTERM_BP_DIRECT	GO:0032760~positive regulation of tumor necrosis factor production	9	0.00672078	0.00141449	CYBA, LY96, TIRAP, TLR2, FCER1G, CCL19, ARFGEF2, SASH3, TWIST1	790	47	16792	4.07024	0.981894	0.487567	2.50088
GOTERM_BP_DIRECT	GO:0042102~positive regulation of T cell proliferation	10	0.00746753	0.00183162	HAVCR2, IL4, AIF1, CD3E, CD40LG, CCL19, CD4, JAK3, DNAJA3, SASH3	790	60	16792	3.54262	0.994459	0.523946	3.22703
GOTERM_MF_DIRECT	GO:0008536~Ran GTPase binding	7	0.00522727	0.00227373	CSE1L, IPO7, IPO11, IPO9, RANGRF, IPO8, TNPO1	787	30	16881	5.00496	0.875707	0.500944	3.4938
GOTERM_BP_DIRECT	GO:0006418~tRNA aminoacylation for protein translation	8	0.00597403	0.00236276	IARS, NARS, NARS2, LARS, EPRS, LARS2, IARS2, DARS2	790	40	16792	4.25114	0.998774	0.567425	4.14427
GOTERM_BP_DIRECT	GO:0070830~bicellular tight junction assembly	7	0.00522727	0.00335407	RAMP2, OCLN, MARVELD2, MPP5, STRN, PATJ, GRHL2	790	32	16792	4.64968	0.999927	0.652828	5.83426
GOTERM_BP_DIRECT	GO:0006302~double-strand break repair	10	0.00746753	0.00357266	NBN, BAZ1B, APLF, MSH2, DDX1, INO80, PRKDC, WRN, NHEJ1, RAD50	790	66	16792	3.22056	0.999961	0.637346	6.20312
GOTERM_BP_DIRECT	GO:0006888~ER to Golgi vesicle-mediated transport	17	0.0126948	0.00357784	COPZ2, VAPB, DCTN1, COG5, COPG2, GBF1, ANK3, MCFD2, SPTBN1, KLHL12, RANGRF, DYNC1H1, SEC24C, DYNC1I2, TEX261, SPAST, ZW10	790	160	16792	2.25842	0.999961	0.602848	6.21184
GOTERM_CC_DIRECT	GO:0031234~extrinsic component of cytoplasmic side of plasma membrane	10	0.00746753	0.00363101	KCNAB2, FGR, CYTH1, HCK, ZAP70, TGM3, JAK3, FES, BTK, MATK	833	68	18224	3.21729	0.86127	0.245858	5.16111
GOTERM_BP_DIRECT	GO:0032508~DNA duplex unwinding	8	0.00597403	0.00412896	ATRX, DHX9, NBN, DDX1, INO80, WRN, POT1, RAD50	790	44	16792	3.86467	0.999992	0.623614	7.13567
GOTERM_BP_DIRECT	GO:1900364~negative regulation of mRNA polyadenylation	4	0.00298701	0.00484506	ZC3H14, RNF20, RNF40, CTR9	790	8	16792	10.6278	0.999999	0.653125	8.32324
GOTERM_CC_DIRECT	GO:0016607~nuclear speck	19	0.0141883	0.00501786	CSNK1A1, ZC3H14, ZC3H13, YLPM1, AKAP8L, CBLL1, WTAP, TRIM22, U2AF1L4, CTR9, SARNP, DDX46, PPIG, CLK3, AGGF1, EAF2, ARL6IP4, THOC2, KIAA1429	833	201	18224	2.06803	0.934882	0.289257	7.06604
GOTERM_MF_DIRECT	GO:0004715~non-membrane spanning protein tyrosine kinase activity	8	0.00597403	0.00506369	BAZ1B, FGR, HCK, ZAP70, JAK3, FES, BTK, MATK	787	46	16881	3.7304	0.99044	0.687306	7.62472
GOTERM_MF_DIRECT	GO:0004888~transmembrane signaling receptor activity	20	0.0149351	0.00539608	GPR182, EGFR, IL27RA, CD3D, CD3E, CD247, TLR2, CD300C, AGER, SLAMF1, SCARF1, IL11RA, CLEC1A, IGSF6, MARCO, EVI2A, CLEC2D, CLEC4A, CD4, CD27	787	214	16881	2.00466	0.99296	0.628883	8.1057
GOTERM_BP_DIRECT	GO:0032735~positive regulation of interleukin-12 production	6	0.00448052	0.00548339	CD40LG, IRF8, TIRAP, TLR2, CCL19, AGER	790	25	16792	5.10137	1	0.671445	9.36974
GOTERM_MF_DIRECT	GO:0003712~transcription cofactor activity	10	0.00746753	0.00551175	MAX, LPXN, ZNF671, NFKBID, BTG1, CREBBP, DDX1, AIRE, MED14, NSD1	787	71	16881	3.0211	0.993672	0.569922	8.27252
GOTERM_BP_DIRECT	GO:0032012~regulation of ARF protein signal transduction	5	0.00373377	0.00559662	GBF1, CYTH1, CYTH4, ARFGEF2, ARFGEF1	790	16	16792	6.64241	1	0.653668	9.55419
GOTERM_MF_DIRECT	GO:0004386~helicase activity	11	0.00821429	0.00602861	ATRX, DHX9, DDX18, SHPRH, SNRNP200, DDX1, WRN, ZRANB3, DDX4, DHX58, DHX57	787	85	16881	2.77586	0.996069	0.546733	9.01448
GOTERM_MF_DIRECT	GO:0008565~protein transporter activity	10	0.00746753	0.00604594	PGAP2, RAMP2, AP1G1, IPO7, IPO11, IPO9, RANGRF, IPO8, TNPO1, TNPO3	787	72	16881	2.97914	0.996131	0.500607	9.03926
GOTERM_MF_DIRECT	GO:0051020~GTPase binding	6	0.00448052	0.00628754	IARS, EPRS, SPTBN1, VPS41, GNB3, GOLGA4	787	26	16881	4.94996	0.996904	0.473736	9.38408
GOTERM_CC_DIRECT	GO:0000785~chromatin	11	0.00821429	0.00728659	ANKRD17, WAPL, HMGN3, NIPBL, PDS5B, PDS5A, POLA1, AKAP8L, MBD4, HLCS, SMC3	833	89	18224	2.70397	0.981147	0.356758	10.1057
GOTERM_BP_DIRECT	GO:0006461~protein complex assembly	13	0.0097078	0.0083496	TRAF1, MAX, IKBKAP, LPXN, OCLN, CD3E, CREBBP, NFS1, EPRS, WAS, CAPN3, SF3B3, ZW10	790	116	16792	2.3821	1	0.773528	13.9312
GOTERM_CC_DIRECT	GO:0005694~chromosome	12	0.00896104	0.00843768	WAPL, DDX18, PDS5B, PDS5A, PPHLN1, SYCE3, LRMP, SMC1A, ZFR, NSD1, SMC3, FBXO11	833	105	18224	2.50029	0.989959	0.368786	11.6122
GOTERM_BP_DIRECT	GO:0034142~toll-like receptor 4 signaling pathway	5	0.00373377	0.00873287	LY96, TIRAP, NFKBIA, ITGB2, ITGAM	790	18	16792	5.90436	1	0.768277	14.5244
GOTERM_BP_DIRECT	GO:0035556~intracellular signal transduction	31	0.0231494	0.00888022	GPR182, ADCY4, NRG3, STK38, ARHGEF28, MAP4K1, MYO9B, ARFGEF2, STAC3, BTK, DGKA, PRKAR2A, PDPK1, GMIP, ZAP70, SIK1, RAPGEF2, TYROBP, PTPN6, HCLS1, PKN2, PATJ, MARK2, LAT, RASSF5, LAT2, SIRPG, ADCY9, CDC42BPA, JAK3, TREM1	790	403	16792	1.63505	1	0.754482	14.7515
GOTERM_BP_DIRECT	GO:0006468~protein phosphorylation	34	0.0253896	0.00934303	POMK, FGR, STK38, PHKB, PHKA1, AURKC, MAP4K1, FES, BTK, CSNK2A3, PDPK1, CLK3, COL4A3BP, ZAP70, SIK1, MATK, CSNK1A1, IKBKAP, TAF1, ROCK2, HCK, PKN2, STRADA, BIRC6, CDK6, MARK2, HCST, PDIK1L, C19ORF35, GMFG, CDC42BPA, CPNE3, JAK3, MTOR	790	456	16792	1.58485	1	0.753437	15.461
GOTERM_BP_DIRECT	GO:0019722~calcium-mediated signaling	8	0.00597403	0.00940315	LAT, PPP1R9B, LAT2, PDPK1, CXCR4, ALMS1, TREML1, BTK	790	51	16792	3.33423	1	0.737822	15.5527
GOTERM_MF_DIRECT	GO:0002161~aminoacyl-tRNA editing activity	4	0.00298701	0.00943622	IARS, LARS, LARS2, IARS2	787	10	16881	8.57992	0.999831	0.580403	13.7674
GOTERM_BP_DIRECT	GO:0002250~adaptive immune response	15	0.0112013	0.00995781	HAVCR2, GPR183, LAIR1, CRTAM, SIT1, TFEB, BTK, LAT, LAT2, LILRA2, ZAP70, CLEC4A, CD4, JAK3, ICOSLG	790	148	16792	2.15429	1	0.740906	16.3948
GOTERM_MF_DIRECT	GO:0004004~ATP-dependent RNA helicase activity	9	0.00672078	0.0103038	DHX9, DDX18, DDX46, DHX29, SNRNP200, DDX1, SKIV2L2, DDX4, DHX57	787	65	16881	2.96997	0.999924	0.577886	14.9399
GOTERM_BP_DIRECT	GO:0038083~peptidyl-tyrosine autophosphorylation	7	0.00522727	0.0103434	FGR, HCK, ZAP70, JAK3, FES, BTK, MATK	790	40	16792	3.71975	1	0.737987	16.9755
GOTERM_BP_DIRECT	GO:0051056~regulation of small GTPase mediated signal transduction	14	0.0104545	0.0104314	FGD2, RALGAPB, ARHGAP35, MYO9B, ARHGAP15, GMIP, RAC2, SOS1, OPHN1, FGD3, RHOG, ARHGAP9, RHOH, ARHGDIB	790	134	16792	2.22074	1	0.725302	17.1074
GOTERM_BP_DIRECT	GO:0031295~T cell costimulation	10	0.00746753	0.0107129	PTPN6, PDPK1, CD3D, CD3E, CD40LG, CD247, CCL19, CD4, MTOR, ICOSLG	790	78	16792	2.72509	1	0.719685	17.5284
GOTERM_CC_DIRECT	GO:0005737~cytoplasm	269	0.200877	0.0119295	TTI1, ADCY4, HMGN3, VAPB, AIF1, EHHADH, FAM110B, AURKC, RNASEH1, STRN, PTTG2, IARS2, ANKLE1, BTK, TAF7L, BRINP1, GOT1, VPS4B, RAPGEF2, IKBKAP, CEP295, CD3D, NCF1, UBR4, SKP2, UBR3, SPATC1, DCAF1, NME8, DCTN1, BTBD8, RFC1, HUWE1, BIN2, RBP5, RBP7, NFKBIE, PTH1R, NFKBIA, IFI30, MYO9B, ARFGEF1, RILPL2, RAC2, AGGF1, ZAP70, PABPC3, DHX58, ZC3H14, DHX9, NRBF2, CREBBP, AGBL5, DDX1, NDFIP2, EPRS, ALMS1, …	833	5222	18224	1.12697	0.998521	0.447014	16.0397
GOTERM_MF_DIRECT	GO:0036033~mediator complex binding	3	0.00224026	0.0122013	NIPBL, SMC1A, SMC3	787	4	16881	16.0874	0.999987	0.608236	17.4522
GOTERM_BP_DIRECT	GO:0050900~leukocyte migration	13	0.0097078	0.0122335	CD48, PTPN6, DOK2, SIRPG, ATP1B3, ITGAX, SOS1, MMP9, FCER1G, ITGB2, TREM1, SELPLG, ITGAM	790	122	16792	2.26495	1	0.752253	19.7673
GOTERM_BP_DIRECT	GO:0006954~inflammatory response	29	0.0216559	0.0122904	NFKBID, AIF1, LY86, TIRAP, TLR2, ITGB2, TNFRSF4, NLRC4, TNFRSF1B, CXCR4, ZAP70, PSTPIP1, NRROS, CD27, HAVCR2, NOX4, LY96, HCK, CCL19, CELA1, NLRP3, AGER, CD180, CYBA, LAT, RELT, CD40LG, PARP4, THEMIS2	790	379	16792	1.62643	1	0.740229	19.8499
GOTERM_BP_DIRECT	GO:2001168~positive regulation of histone H2B ubiquitination	3	0.00224026	0.0124181	RNF20, RNF40, CTR9	790	4	16792	15.9418	1	0.730612	20.0352
GOTERM_BP_DIRECT	GO:0050859~negative regulation of B cell receptor signaling pathway	3	0.00224026	0.0124181	PTPN6, LPXN, CD300A	790	4	16792	15.9418	1	0.730612	20.0352
GOTERM_BP_DIRECT	GO:0002283~neutrophil activation involved in immune response	3	0.00224026	0.0124181	ZAP70, FCER1G, TYROBP	790	4	16792	15.9418	1	0.730612	20.0352
GOTERM_BP_DIRECT	GO:0032753~positive regulation of interleukin-4 production	5	0.00373377	0.012836	HAVCR2, CD3E, CD40LG, NLRP3, SASH3	790	20	16792	5.31392	1	0.72953	20.6384
GOTERM_BP_DIRECT	GO:0043306~positive regulation of mast cell degranulation	4	0.00298701	0.0128445	IL4, FGR, ZAP70, FCER1G	790	11	16792	7.72934	1	0.717294	20.6506
GOTERM_CC_DIRECT	GO:0005739~mitochondrion	79	0.0589935	0.0132183	UQCRC2, KYNU, NARS, COX10, EHHADH, CLPB, FAM110B, IDE, GNL3L, MYL10, HLCS, IARS2, TOMM70, MTFR1, GOT1, GBF1, ATP5EP2, VWA8, NARS2, COL4A3BP, DNAJC11, PDHA1, DHTKD1, ALDH6A1, ACO2, MCUB, DARS2, SYNJ2BP, COQ7, RHBDD1, TRMT61B, NME6, EARS2, MARK2, MFN2, ISCU, DHX29, DLD, CROT, LRPPRC, APOOL, NFS1, HCFC1, CTPS2, MTIF2, AZIN2, DHFR2, HSH2D, HADHB, GFM2, MMACHC, HK3, TDRKH, PPP3CC, HSD17B4, BCOR, LACTB…	833	1331	18224	1.29852	0.999272	0.452347	17.621
GOTERM_BP_DIRECT	GO:0042127~regulation of cell proliferation	17	0.0126948	0.0138682	SAT1, PDS5B, XIAP, FGR, NFKBIA, BIRC6, FES, CELA1, TNFRSF4, BTK, PPP1R9B, TNFRSF1B, BRICD5, RELT, RAPGEF2, CHRNA10, CD27	790	185	16792	1.95323	1	0.732665	22.1102
GOTERM_CC_DIRECT	GO:0000775~chromosome, centromeric region	8	0.00597403	0.0146302	WAPL, PDS5B, PDS5A, INCENP, CTCF, SMC1A, SMC3, ZW10	833	57	18224	3.07053	0.999665	0.459686	19.3215
GOTERM_CC_DIRECT	GO:0030496~midbody	13	0.0097078	0.0150121	KIF3B, USP8, INCENP, CHMP4A, AGBL5, PKP4, KIF20B, AURKC, PKN2, CTNND1, BIRC6, FLCN, SPAST	833	129	18224	2.20471	0.999729	0.443823	19.7758
GOTERM_CC_DIRECT	GO:0043020~NADPH oxidase complex	4	0.00298701	0.0153096	NOX4, CYBA, NCF1, NCF4	833	12	18224	7.29252	0.99977	0.42793	20.1281
GOTERM_MF_DIRECT	GO:0003682~chromatin binding	29	0.0216559	0.016158	JDP2, HMGN3, POLA1, HCFC1, ANKRD17, NIPBL, YAP1, SLC30A9, EGFR, TAF2, CREBBP, POLR1A, DDX1, ADNP, MBD5, WRN, COQ7, SMC3, ATRX, NCOA2, BAZ1B, SMARCC1, ZGLP1, NCOA6, SETSIP, AIRE, SMC1A, RNF20, NSD1	787	391	16881	1.59091	1	0.682671	22.4694
GOTERM_MF_DIRECT	GO:0044822~poly(A) RNA binding	69	0.051526	0.0167527	YLPM1, NAP1L1, EIF5B, GNL3L, CNOT1, SKIV2L2, PYM1, CANX, LARP1, ANKRD17, LSM14B, DDX18, CLK3, PUM2, DYNC1H1, API5, RBM12, PURG, ALDH6A1, ROCK2, PKN2, ZFR, MARK2, SARNP, AQR, HUWE1, DHX29, SNRNP200, NOL10, GIGYF2, LRPPRC, KIAA1429, GANAB, FAM98B, KMT2C, PRKDC, MTIF2, STAU2, KNOP1, HADHB, EIF3C, DROSHA, DDX46, PRR3, NUDT21, ARL6IP4, TNPO1, DHX57, HSPA9, ZC3H14, ZC3H13, DHX9, PDCD11, IMMT, PPHLN1, D…	787	1129	16881	1.31093	1	0.668918	23.1983
GOTERM_BP_DIRECT	GO:0043547~positive regulation of GTPase activity	39	0.0291234	0.0169923	FGD2, CYTH1, ARHGEF28, ASAP2, CYTH4, ARHGAP35, MYO9B, ARHGAP15, FLCN, ARFGEF2, ARFGEF1, RGS10, SMAP2, GBF1, GMIP, SOS1, RASAL3, AGAP1, RAPGEF2, FGD3, ARHGAP9, ARHGDIB, EGFR, RAB3IL1, RGS19, CCL19, GRHL3, THY1, LAT, SH2D3C, SBF2, PKP4, SPTBN1, OPHN1, RANGRF, JAK3, DENND3, IL3RA, RIN3	790	565	16792	1.46721	1	0.791282	26.4091
GOTERM_CC_DIRECT	GO:0000123~histone acetyltransferase complex	5	0.00373377	0.0190993	IKBKAP, JADE3, KANSL2, CREBBP, HCFC1	833	23	18224	4.75599	0.999972	0.480273	24.491
GOTERM_CC_DIRECT	GO:0005721~pericentric heterochromatin	4	0.00298701	0.0192379	ATRX, BAZ1B, INCENP, KDM4A	833	13	18224	6.73155	0.999974	0.462308	24.6463
GOTERM_BP_DIRECT	GO:0007166~cell surface receptor signaling pathway	22	0.0164286	0.0193205	CSNK1A1, EGFR, GPR182, IL27RA, CD3D, LY96, CD3E, PTH1R, CD247, TIRAP, EVL, CD53, AGER, CLEC1A, MARCO, IGSF6, DOK2, CD37, CLEC2D, CLEC4A, CD4, CD27	790	274	16792	1.70666	1	0.822327	29.466
GOTERM_BP_DIRECT	GO:0030168~platelet activation	12	0.00896104	0.019398	DGKA, LAT, F2RL3, PTPN6, PDPK1, RAC2, ARRB2, CD40LG, FCER1G, PIK3R6, TREML1, RHOG	790	115	16792	2.21799	1	0.814044	29.5657
GOTERM_BP_DIRECT	GO:0045910~negative regulation of DNA recombination	3	0.00224026	0.0200553	MSH3, MSH2, ZRANB3	790	5	16792	12.7534	1	0.815233	30.4057
GOTERM_BP_DIRECT	GO:0061029~eyelid development in camera-type eye	4	0.00298701	0.0207592	EGFR, SOS1, GRHL3, TWIST1	790	13	16792	6.54021	1	0.81706	31.2948
GOTERM_BP_DIRECT	GO:0045088~regulation of innate immune response	4	0.00298701	0.0207592	XIAP, FGR, TIRAP, DHX58	790	13	16792	6.54021	1	0.81706	31.2948
GOTERM_BP_DIRECT	GO:0032733~positive regulation of interleukin-10 production	5	0.00373377	0.0209941	IL4, CD40LG, TLR2, FCER1G, SASH3	790	23	16792	4.6208	1	0.811809	31.5891
GOTERM_CC_DIRECT	GO:0005802~trans-Golgi network	13	0.0097078	0.0218772	TGOLN2, KIAA0368, BIRC6, CORO7, ARFGEF2, ARFGEF1, AZIN2, GCC2, GBF1, ATP9A, GOLGA1, RAB10, GOLGA4	833	136	18224	2.09124	0.999994	0.486902	27.547
GOTERM_BP_DIRECT	GO:0042110~T cell activation	7	0.00522727	0.0219699	CD48, LAT, CD3E, ZAP70, WAS, ICOSLG, HSH2D	790	47	16792	3.16574	1	0.817597	32.7989
GOTERM_BP_DIRECT	GO:0050852~T cell receptor signaling pathway	14	0.0104545	0.0222715	CD3D, CD3E, BTRC, CD247, NFKBIA, RFTN1, PSMA8, WAS, THY1, LAT, PDPK1, ZAP70, CD4, THEMIS2	790	148	16792	2.01067	1	0.813581	33.1687
GOTERM_BP_DIRECT	GO:0007030~Golgi organization	9	0.00672078	0.0224727	CSNK1A1, GBF1, UBXN2B, ATP8B1, VMP1, TRIP11, ARFGEF1, ATP8B3, ZW10	790	74	16792	2.58515	1	0.808266	33.4144
GOTERM_CC_DIRECT	GO:0005730~nucleolus	53	0.0395779	0.022604	OSBP, NBN, DPH6, GNL3L, SKIV2L2, CTCF, PYM1, DDX18, RRN3, RASL10A, ZNF146, DCAF17, IKBKAP, RBBP5, ARID5A, POLR1A, SKP2, DCAF1, DCLRE1A, RFC1, NOL10, RNF20, FBXO11, NFS1, POLA1, PRKDC, ARFGEF1, STAU2, SF3B3, KNOP1, DROSHA, SLC30A5, VMP1, VEZF1, ARL6IP4, HSPA9, NOX4, ZC3H14, DHX9, TAF1, PTPN6, PDCD11, HEATR1, WRN, RASL11A, KIF20B, SPTBN1, KDM4A, UTP20, SPG11, UTP14A, ZNF385A, PHF6	833	857	18224	1.35299	0.999996	0.479733	28.3273
GOTERM_MF_DIRECT	GO:0017124~SH3 domain binding	12	0.00896104	0.0229483	CYBA, PTPN6, SH3BGRL, USP8, CD3E, NCF1, HCLS1, SOS1, MICAL1, PTTG2, EVL, WAS	787	119	16881	2.16301	1	0.75773	30.4203
GOTERM_BP_DIRECT	GO:0090305~nucleic acid phosphodiester bond hydrolysis	9	0.00672078	0.024159	DCLRE1A, APLF, DDX1, POLA1, SLX1A, WRN, ZRANB3, ANKLE1, RAD50	790	75	16792	2.55068	1	0.82319	35.4399
GOTERM_BP_DIRECT	GO:0006511~ubiquitin-dependent protein catabolic process	16	0.0119481	0.0248327	USP7, USP8, BTRC, USP9X, USP1, SKP2, CDC23, UBR3, PSMA8, ZNRF3, C19ORF68, CHFR, USP34, RNF20, RNF40, FBXO11	790	182	16792	1.86863	1	0.824155	36.2327
GOTERM_CC_DIRECT	GO:0072372~primary cilium	9	0.00672078	0.0256576	CSNK1A1, NPHP3, KIF3B, RILPL2, FLCN, RAB10, WDR35, TNPO1, IFT140	833	78	18224	2.52433	0.999999	0.506235	31.521
GOTERM_MF_DIRECT	GO:0005086~ARF guanyl-nucleotide exchange factor activity	5	0.00373377	0.0270577	GBF1, CYTH1, CYTH4, ARFGEF2, ARFGEF1	787	25	16881	4.28996	1	0.792037	34.8544
GOTERM_CC_DIRECT	GO:0000922~spindle pole	11	0.00821429	0.0272977	CEP104, UNC119, CKAP5, PKP4, VPS4B, ALMS1, LRMP, BIRC6, DCTN1, SMC3, ZW10	833	109	18224	2.20783	1	0.511127	33.1811
GOTERM_CC_DIRECT	GO:0008278~cohesin complex	3	0.00224026	0.0276249	WAPL, SMC1A, SMC3	833	6	18224	10.9388	1	0.499139	33.5078
GOTERM_CC_DIRECT	GO:0045254~pyruvate dehydrogenase complex	3	0.00224026	0.0276249	DLD, DLAT, PDHA1	833	6	18224	10.9388	1	0.499139	33.5078
GOTERM_BP_DIRECT	GO:0072659~protein localization to plasma membrane	8	0.00597403	0.0277994	PLEKHF1, RAMP2, ATP1B3, C2CD5, ANK3, FCER1G, RAPGEF2, RAB10	790	63	16792	2.69914	1	0.850784	39.616
GOTERM_BP_DIRECT	GO:0032467~positive regulation of cytokinesis	6	0.00448052	0.0283688	KIF3B, PKP4, KIF20B, AURKC, PKN2, SPAST	790	37	16792	3.44687	1	0.849942	40.2457
GOTERM_BP_DIRECT	GO:0019886~antigen processing and presentation of exogenous peptide antigen via MHC class II	10	0.00746753	0.0287413	KIF3B, AP1G1, LGMN, IFI30, FCER1G, SEC24C, DYNC1H1, CANX, DCTN1, DYNC1I2	790	92	16792	2.3104	1	0.847154	40.6543
GOTERM_BP_DIRECT	GO:0019827~stem cell population maintenance	7	0.00522727	0.0289144	NIPBL, RIF1, MED14, SMC1A, SMC3, MED10, CTR9	790	50	16792	2.9758	1	0.842418	40.8433
GOTERM_BP_DIRECT	GO:0051096~positive regulation of helicase activity	3	0.00224026	0.0291542	MSH3, MSH2, POT1	790	6	16792	10.6278	1	0.838436	41.1041
GOTERM_BP_DIRECT	GO:0045582~positive regulation of T cell differentiation	4	0.00298701	0.0308056	IL4, ZAP70, PIK3R6, CD27	790	15	16792	5.66819	1	0.848433	42.8711
GOTERM_BP_DIRECT	GO:0006450~regulation of translational fidelity	4	0.00298701	0.0308056	IARS, LARS, LARS2, IARS2	790	15	16792	5.66819	1	0.848433	42.8711
GOTERM_MF_DIRECT	GO:0001948~glycoprotein binding	8	0.00597403	0.0309657	EGFR, FOXRED2, VIM, IDE, CD4, ITGB2, CANX, ITGAM	787	65	16881	2.63998	1	0.81638	38.8246
GOTERM_BP_DIRECT	GO:0046487~glyoxylate metabolic process	5	0.00373377	0.0317396	DLD, AGXT2, DLAT, PDHA1, DHTKD1	790	26	16792	4.08763	1	0.85108	43.8482
GOTERM_BP_DIRECT	GO:0008360~regulation of cell shape	13	0.0097078	0.0322887	FGD2, CSNK1A1, LST1, FGR, HCK, ERMN, ITGB2, ARHGAP35, FES, ARHGAP15, PLEKHO1, CSNK1G3, FGD3	790	140	16792	1.97374	1	0.850175	44.4152
GOTERM_CC_DIRECT	GO:0000139~Golgi membrane	38	0.0283766	0.0325283	COPZ2, OSBP, LST1, MMGT1, CYTH1, AP1G1, FUT7, VAPB, GBGT1, CYTH4, PPP6R3, ARFGEF2, ARFGEF1, SERINC3, GLIPR2, GBF1, ST3GAL6, B3GALNT2, SEC24C, GOLGA4, TRIP11, SRGN, SLC30A6, EGFR, PGAP2, FKTN, B3GALT2, NDFIP2, CORO7, RNF175, GIMAP1, COG5, COPG2, MCFD2, KLHL12, MTOR, RAB10, CLCN5	833	591	18224	1.40668	1	0.541923	38.2287
GOTERM_CC_DIRECT	GO:0005622~intracellular	76	0.0567533	0.0336734	SAT1, ADCY4, ZNF630, NRG3, CHMP3, TRPV2, ZNF155, ZKSCAN1, STAC3, IL31RA, NLRC4, PDPK1, VPS13D, TRIM44, RASL10A, GOLGA1, AGAP1, RAPGEF2, RHOG, RHOH, RAMP2, DFFA, ROCK2, CAMP, VPS41, IPO8, GCC2, CLEC1A, TTPAL, SH2D3C, SIRPG, IPO7, CD40LG, TREM1, RAB10, DENND3, ZNF41, GPR182, ZNF468, ABI3, MAP4K1, ZNF619, MYO9B, UBE3C, ZNF616, ADPRHL1, DGKA, GFM2, RNF166, RAC2, GMIP, ZNF709, SOS1, TNPO1, TRIP11, ZNF…	833	1332	18224	1.24827	1	0.539288	39.2852
GOTERM_MF_DIRECT	GO:0004842~ubiquitin-protein transferase activity	24	0.0179221	0.0346975	IPP, SHPRH, XIAP, BTRC, UBR4, SKP2, UBR3, BIRC6, CDC23, UBE3C, CBLL1, ZNRF3, ZFP91, NLRC4, RNF141, HUWE1, UBA1, KLHL12, CHFR, BCOR, RNF20, RNF40, FBXO11, HECTD1	787	329	16881	1.56473	1	0.834217	42.4034
GOTERM_BP_DIRECT	GO:0007165~signal transduction	69	0.051526	0.0347022	F2RL3, PGF, BTRC, TIRAP, TLR2, CD53, TNFSF12, ARHGAP15, CD48, LILRA2, EVI2A, ANK3, COL4A3BP, MICAL1, LTB, IFNGR1, ARHGAP9, EGFR, IKBKAP, SIT1, DFFA, PKN2, ARRDC5, IPO8, NLRP3, DOK2, ARRB2, CCND3, IPO7, GTF2I, CD33, OPHN1, CSNK1G3, GNB3, GRASP, ICOSLG, RIN3, TRAF1, MYO9B, APBB1IP, SCARF1, LINGO1, LPXN, OR52N4, DAPP1, NDRG3, RAC2, PDE1B, SOS1, RASAL3, NFAT5, PSTPIP1, CD4, ANKDD1A, TYROBP, CSNK1A1, …	790	1161	16792	1.26326	1	0.864916	46.8441
GOTERM_BP_DIRECT	GO:0043001~Golgi to plasma membrane protein transport	5	0.00373377	0.0359184	ANK3, SPTBN1, RAB10, GOLGA4, GCC2	790	27	16792	3.93624	1	0.869014	48.0298
GOTERM_MF_DIRECT	GO:0003779~actin binding	21	0.0156818	0.0362532	PARVG, GC, IPP, HCLS1, MYO1G, GCSAM, MYO1F, INO80, EVL, MYO9B, CORO7, MYO1H, WAS, HOOK1, LSP1, CXCR4, GMFG, SPTBN1, OPHN1, MICAL1, MYO5B	787	278	16881	1.62031	1	0.831405	43.8366
GOTERM_BP_DIRECT	GO:0007169~transmembrane receptor protein tyrosine kinase signaling pathway	10	0.00746753	0.0364442	EGFR, DOK2, FGR, CD3E, HCK, ZAP70, CD4, BTK, IL31RA, MATK	790	96	16792	2.21414	1	0.867783	48.5346
GOTERM_MF_DIRECT	GO:0032947~protein complex scaffold	6	0.00448052	0.0369606	ISCU, KIAA0368, ARRB2, RB1CC1, CNOT1, CAPN3	787	40	16881	3.21747	1	0.821804	44.4772
GOTERM_BP_DIRECT	GO:0006091~generation of precursor metabolites and energy	7	0.00522727	0.0371649	COX7A1, ACO2, PHKB, PHKA1, COX4I2, DHTKD1, CROT	790	53	16792	2.80736	1	0.868024	49.219
GOTERM_MF_DIRECT	GO:0005096~GTPase activator activity	21	0.0156818	0.0374115	TBC1D10A, RALGAPB, ASAP2, RGS19, ARHGAP35, MYO9B, ARHGAP15, ARFGEF1, THY1, ADPRHL1, RGS10, SMAP2, GMIP, SOS1, RASAL3, OPHN1, AGAP1, RAPGEF2, ARHGDIB, ARHGAP9, RIN3	787	279	16881	1.6145	1	0.810461	44.8819
GOTERM_CC_DIRECT	GO:0031931~TORC1 complex	3	0.00224026	0.0375188	TTI1, MTOR, LARP1	833	7	18224	9.37609	1	0.564207	42.7114
GOTERM_BP_DIRECT	GO:0045869~negative regulation of single stranded viral RNA replication via double stranded DNA intermediate	3	0.00224026	0.039561	APOBEC3G, APOBEC3H, APOBEC3D	790	7	16792	9.10958	1	0.879777	51.4332
GOTERM_BP_DIRECT	GO:0006086~acetyl-CoA biosynthetic process from pyruvate	3	0.00224026	0.039561	DLD, DLAT, PDHA1	790	7	16792	9.10958	1	0.879777	51.4332
GOTERM_BP_DIRECT	GO:0070383~DNA cytosine deamination	3	0.00224026	0.039561	APOBEC3G, APOBEC3H, APOBEC3D	790	7	16792	9.10958	1	0.879777	51.4332
GOTERM_BP_DIRECT	GO:0048511~rhythmic process	7	0.00522727	0.0402167	DHX9, ROCK2, BTRC, CREBBP, PRKDC, SIK1, TWIST1	790	54	16792	2.75537	1	0.879376	52.0231
GOTERM_BP_DIRECT	GO:2000145~regulation of cell motility	5	0.00373377	0.0403995	EGFR, ROCK2, PKN2, CDK6, FES	790	28	16792	3.79566	1	0.875935	52.1863
GOTERM_CC_DIRECT	GO:0005801~cis-Golgi network	6	0.00448052	0.0413078	COPZ2, FKTN, GBF1, TRIP11, AZIN2, BCL9	833	42	18224	3.12536	1	0.585641	45.9104
GOTERM_CC_DIRECT	GO:0031410~cytoplasmic vesicle	18	0.0134416	0.0415053	OCLN, NRBF2, CHMP3, KIAA0368, SOCS1, CORO7, FES, ARFGEF2, AZIN2, BTK, ARRB2, CXCR4, MARVELD2, SH3TC2, SPG11, SPAST, ARHGDIB, RIN3	833	235	18224	1.67573	1	0.573667	46.0725
GOTERM_MF_DIRECT	GO:0030695~GTPase regulator activity	4	0.00298701	0.0419902	IPO7, GPSM3, WAS, DNAJA3	787	17	16881	5.04701	1	0.832385	48.8385
GOTERM_MF_DIRECT	GO:0004812~aminoacyl-tRNA ligase activity	4	0.00298701	0.0419902	IARS, NARS2, LARS, DARS2	787	17	16881	5.04701	1	0.832385	48.8385
GOTERM_BP_DIRECT	GO:0006171~cAMP biosynthetic process	4	0.00298701	0.0429601	RAMP2, ADCY4, ADCY9, TAAR1	790	17	16792	5.00134	1	0.887318	54.4185
GOTERM_MF_DIRECT	GO:0051539~4 iron, 4 sulfur cluster binding	6	0.00448052	0.0443278	NUBPL, ISCU, ACO2, ETFDH, POLA1, DPYD	787	42	16881	3.06426	1	0.835645	50.7544
GOTERM_BP_DIRECT	GO:0042113~B cell activation	5	0.00373377	0.0451833	IL4, LAT2, ZAP70, ICOSLG, BTK	790	29	16792	3.66478	1	0.895564	56.2762
GOTERM_BP_DIRECT	GO:0097421~liver regeneration	5	0.00373377	0.0451833	EGFR, PTPN3, UCP2, NFKBIA, CPB2	790	29	16792	3.66478	1	0.895564	56.2762
GOTERM_BP_DIRECT	GO:0006099~tricarboxylic acid cycle	5	0.00373377	0.0451833	ACO2, DLD, DLAT, PDHA1, DHTKD1	790	29	16792	3.66478	1	0.895564	56.2762
GOTERM_MF_DIRECT	GO:0004713~protein tyrosine kinase activity	12	0.00896104	0.0462239	EGFR, CLK3, BAZ1B, FGR, HCK, ZAP70, ERLIN2, JAK3, FES, IL3RA, BTK, MATK	787	133	16881	1.93532	1	0.835738	52.259
GOTERM_MF_DIRECT	GO:0005085~guanyl-nucleotide exchange factor activity	11	0.00821429	0.0485854	FGD2, SH2D3C, GBF1, TBC1D10A, SOS1, ARHGEF28, RANGRF, FLCN, ARFGEF2, ARFGEF1, FGD3	787	118	16881	1.99956	1	0.838761	54.0726
GOTERM_BP_DIRECT	GO:0051092~positive regulation of NF-kappaB transcription factor activity	12	0.00896104	0.0487689	TRAF1, NLRC4, CD40LG, TIRAP, TLR2, NFKBIA, ITGB2, NLRP3, TRIM22, CAPN3, AGER, BTK	790	133	16792	1.91781	1	0.909428	59.1228
GOTERM_CC_DIRECT	GO:0005794~Golgi apparatus	51	0.0380844	0.0492763	TGOLN2, OSBP, AP1G1, VAPB, GBGT1, TLR2, FES, GBF1, ANK3, UBXN2B, COL4A3BP, ST3GAL6, ATP8B1, GOLGA1, TM9SF4, GOLGA4, ATP8B3, AP3B1, NCF1, CORO7, GCC2, RAB10, FGD2, GANAB, MMGT1, LST1, USP8, NFKBIE, FUT7, LRBA, EHF, ARFGEF1, SERINC5, AP3M1, SLC30A5, PREPL, STX11, TRIP11, RNF122, FGD3, SRGN, SLC30A6, BCL9, FKTN, PPHLN1, HCK, RGS19, NDFIP2, CYBA, COG5, GLYR1	833	863	18224	1.29288	1	0.624672	52.1029
GOTERM_BP_DIRECT	GO:0007043~cell-cell junction assembly	4	0.00298701	0.0498056	CLDN5, PKP4, FLCN, GJA4	790	18	16792	4.72349	1	0.910462	59.9126
GOTERM_BP_DIRECT	GO:0030155~regulation of cell adhesion	6	0.00448052	0.0499013	CYTIP, ROCK2, CYTH1, PKP4, CBLL1, FES	790	43	16792	2.96591	1	0.907283	59.9848

## Sheet: Table S5
Table S5. KEGG analysis results of UXT-AS1 co-expression genes
Category	Term	Count	%	PValue	Genes	List Total	Pop Hits	Pop Total	Fold Enrichment	Bonferroni	Benjamini	FDR
KEGG_PATHWAY	hsa04670:Leukocyte transendothelial migration	18	0.0134416	4.02863e-05	OCLN, ROCK2, NCF1, NCF4, MMP9, CLDN5, CD99, CTNND1, ARHGAP35, MYL10, ITGB2, ITGAM, THY1, CYBA, RASSF5, RAC2, CXCR4, RHOH	339	115	6879	3.17614	0.0103004	0.0103004	0.0525504
KEGG_PATHWAY	hsa04660:T cell receptor signaling pathway	14	0.0104545	0.00113781	IL4, PTPN6, CD3D, NFKBIE, CD3E, CD247, NFKBIA, LAT, PDPK1, CD40LG, SOS1, ZAP70, PPP3CC, CD4	339	100	6879	2.84088	0.253667	0.136094	1.47441
KEGG_PATHWAY	hsa04064:NF-kappa B signaling pathway	12	0.00896104	0.0033537	TRAF1, LAT, XIAP, CD40LG, LY96, BCL2A1, TIRAP, ZAP70, NFKBIA, CCL19, LTB, BTK	339	87	6879	2.7989	0.578253	0.250076	4.28838
KEGG_PATHWAY	hsa05340:Primary immunodeficiency	7	0.00522727	0.00562838	CD3D, CD3E, CD40LG, ZAP70, AIRE, CD4, BTK	339	34	6879	4.17777	0.765565	0.304166	7.09967
KEGG_PATHWAY	hsa04650:Natural killer cell mediated cytotoxicity	14	0.0104545	0.0066597	PTPN6, ICAM2, CD247, ITGB2, HCST, CD48, LAT, RAC2, SOS1, ZAP70, FCER1G, PPP3CC, IFNGR1, TYROBP	339	122	6879	2.32859	0.820444	0.290684	8.349
KEGG_PATHWAY	hsa05140:Leishmaniasis	10	0.00746753	0.0075614	IL4, CYBA, PTPN6, NCF1, NCF4, TLR2, NFKBIA, ITGB2, ITGAM, IFNGR1	339	71	6879	2.85803	0.85782	0.277553	9.42857
KEGG_PATHWAY	hsa04380:Osteoclast differentiation	14	0.0104545	0.0118635	NCF1, NCF4, SOCS1, SPI1, NFKBIA, BTK, CYBA, SIRPG, LILRA2, OSCAR, PPP3CC, TREM2, IFNGR1, TYROBP	339	131	6879	2.16861	0.953446	0.35478	14.4195
KEGG_PATHWAY	hsa00970:Aminoacyl-tRNA biosynthesis	9	0.00672078	0.0149074	IARS, NARS, NARS2, LARS, EPRS, LARS2, IARS2, DARS2, EARS2	339	66	6879	2.7671	0.978933	0.382766	17.7961
KEGG_PATHWAY	hsa04062:Chemokine signaling pathway	17	0.0126948	0.0202725	ADCY4, FGR, ROCK2, NCF1, HCK, NFKBIA, CCL19, WAS, GNG8, GNGT2, RAC2, ARRB2, ADCY9, CXCR4, SOS1, GNB3, JAK3	339	186	6879	1.85465	0.994823	0.442806	23.4496

## Sheet: Table S6
Table S6.Multivariate survival analysis results of UXT-AS1 co-expression genes
ID	Adjusted P	HR	Low 95%CI	High 95%CI
TRMT61B	0.000868129	2.5378	1.46693	4.39041
GMIP	0.0012972	0.403352	0.231962	0.701378
MICAL1	0.00179339	0.41399	0.237999	0.720118
SLC24A4	0.00230908	0.389648	0.212521	0.714404
NOX4	0.00243728	0.407354	0.227911	0.728078
RIN3	0.00272783	0.408142	0.227133	0.733405
MEI1	0.00307021	0.423244	0.239546	0.747811
MTIF2	0.00354737	2.33024	1.3196	4.11491
GPSM3	0.00362351	0.41663	0.230979	0.7515
PRAM1	0.00440273	0.435607	0.245868	0.771767
ARID5A	0.00440619	0.459039	0.268596	0.784514
KCNAB2	0.00608542	0.449043	0.253425	0.795659
MCMDC2	0.00777355	2.08021	1.21303	3.56734
GOT1	0.00785564	2.16267	1.2246	3.81932
OTOA	0.00915491	0.445465	0.242498	0.81831
HLCS	0.00920229	2.0183	1.18979	3.42373
EVL	0.0105338	0.486225	0.279814	0.844899
GRHL2	0.0106574	2.08122	1.1858	3.65279
TTC27	0.0130778	2.08223	1.1667	3.7162
CBWD2	0.0131634	1.98755	1.15475	3.42093
SYCE3	0.0144053	2.0906	1.15809	3.77395
CXorf65	0.0153475	0.50818	0.293982	0.878445
FCGRT	0.0158669	0.516814	0.302267	0.883648
KIAA1549	0.0165367	1.95891	1.13039	3.39469
RAB33A	0.0181944	0.522036	0.304379	0.895335
THEMIS2	0.0182015	0.506621	0.288124	0.890813
SELPLG	0.0184623	0.517078	0.298734	0.89501
MYO5B	0.0186606	1.92528	1.11544	3.32311
VPS4B	0.019037	1.88661	1.1098	3.20714
POTEE	0.0191421	0.509173	0.289485	0.895579
TIMP1	0.019528	0.534184	0.315608	0.904137
ATXN7L2	0.019759	0.50083	0.280008	0.895798
TNFRSF1B	0.0197813	0.532169	0.313078	0.904579
ERMN	0.0200081	0.520829	0.300603	0.902396
FAM159A	0.0206123	0.530266	0.309914	0.90729
LILRA2	0.0208387	0.527099	0.306208	0.907333
OMG	0.0220131	0.518989	0.296062	0.909774
DLGAP1	0.0225181	0.537568	0.315398	0.916238
HCLS1	0.0226583	0.532608	0.309835	0.915556
AC073610.3	0.0231773	0.538591	0.315699	0.91885
BGN	0.0242323	0.529051	0.304091	0.920431
MCFD2	0.0244269	1.88144	1.08498	3.26257
SENP8	0.024846	1.82951	1.0794	3.10088
OSBP	0.0250329	1.92496	1.08557	3.4134
ZFP91	0.0256995	1.90421	1.08131	3.35334
PLEKHO1	0.0264126	0.530202	0.30281	0.928353
LY86	0.0272003	0.536981	0.309259	0.932388
PATL2	0.0283349	0.540208	0.311529	0.936748
STX11	0.028367	0.548711	0.320846	0.938403
SIGLEC14	0.0286584	0.52044	0.289948	0.934161
PXMP4	0.0293546	1.84454	1.06339	3.19951
ATP6V0D2	0.0297582	0.544428	0.31463	0.942063
GAPT	0.0305497	0.534625	0.303119	0.942943
SIK1	0.0308812	1.78831	1.05495	3.03149
LSP1	0.0309729	0.550182	0.319714	0.946782
PURG	0.0325837	0.542437	0.309547	0.950545
RASL11A	0.0338294	0.551244	0.318017	0.955516
STK38	0.0344377	0.559254	0.326369	0.958317
COPG2	0.0345303	1.78834	1.04322	3.06567
NLRP3	0.0347824	0.54665	0.312012	0.957739
CCDC42	0.0360079	0.569619	0.336607	0.96393
MYO1G	0.036164	0.563454	0.329446	0.963679
NSD1	0.0365273	0.564672	0.330481	0.964817
FAM110B	0.0374031	0.531607	0.293213	0.963824
ITGB2	0.0380544	0.56772	0.332519	0.969285
MSH2	0.0381551	1.80987	1.03293	3.1712
PARVG	0.0391505	0.552147	0.314011	0.970877
RSPH10B	0.0394165	1.73009	1.02693	2.91473
AKR1C4	0.0398114	0.571682	0.335443	0.974295
CXCR4	0.0399098	0.546033	0.306585	0.972492
RAB3IL1	0.0401249	0.5575	0.319099	0.974012
CHIC2	0.0407283	0.56372	0.325558	0.97611
RAB10	0.0411435	1.7543	1.02286	3.00878
CEACAM21	0.0411534	0.558771	0.319609	0.976894
KCNE5	0.041612	0.566834	0.328307	0.97866
FGR	0.0420413	0.547425	0.306241	0.978555
CD247	0.0421521	0.568768	0.330034	0.98019
PPP6R3	0.0425825	1.75143	1.01892	3.01053
IL31RA	0.0430902	1.74663	1.01748	2.99829
PPM1M	0.0434823	0.569108	0.32927	0.98364
ARHGEF28	0.043592	1.83973	1.01768	3.32577
SLA	0.0440584	0.567723	0.327201	0.985051
LRPPRC	0.0446601	1.76215	1.0136	3.06351
PAAF1	0.0451159	1.72334	1.01192	2.93493
MICB	0.0456122	0.57941	0.339309	0.989409
DPH6	0.0456942	1.76043	1.01088	3.06577
ABI3	0.0458851	0.58454	0.345056	0.990236
TGOLN2	0.0475137	0.57848	0.336654	0.994016
NRBF2	0.0476881	0.561862	0.317549	0.994144
SNX20	0.0494254	0.58786	0.346041	0.998665
LAPTM5	0.0499705	0.588114	0.345902	0.999932
RNF141	0.0504581	1.75271	0.998881	3.07545
VIM	0.0525832	0.584019	0.339037	1.00602
CACNG7	0.0531374	1.678	0.993022	2.83546
LPXN	0.0536362	0.582267	0.336178	1.0085
FAM78A	0.0539134	0.56774	0.319273	1.00957
PHKA1	0.0545739	1.69085	0.989749	2.88859
MFNG	0.0550302	0.58507	0.338378	1.01161
GLIPR2	0.0564987	0.599504	0.35435	1.01426
RAD50	0.0565826	1.66725	0.985773	2.81984
IFFO1	0.0567046	0.589716	0.342563	1.01519
ATP9A	0.0567906	0.593404	0.346859	1.01519
ISCU	0.0570036	0.58669	0.338782	1.01601
ITGAX	0.0573176	0.551421	0.298492	1.01867
PGAP2	0.0575406	1.71821	0.982826	3.00383
ARHGDIB	0.0576026	0.594863	0.347982	1.0169
EXOC4	0.0579468	1.75465	0.98124	3.13764
POT1	0.0581421	1.69303	0.982006	2.91886
P2RY8	0.0583058	0.585625	0.336565	1.01899
COX10	0.0584054	1.66122	0.982108	2.80994
EVI2B	0.059197	0.587162	0.337706	1.02088
SLC39A9	0.0592852	1.66359	0.980257	2.82327
NME6	0.0599428	1.72606	0.977409	3.04816
CRTAM	0.0608907	0.582888	0.331478	1.02498
CBLL1	0.0632	1.6871	0.971643	2.92938
SNAI3	0.0639017	0.604299	0.354698	1.02954
TMEM204	0.0644137	0.59884	0.347774	1.03116
SERINC5	0.0656141	0.58348	0.328806	1.03541
LARS2	0.0661519	1.62868	0.967985	2.74032
AIRE	0.0663101	0.606362	0.355497	1.03426
GPR182	0.0663367	0.592805	0.339243	1.03589
NARS2	0.0678501	1.64381	0.964194	2.80244
U2AF1L4	0.0705987	0.599204	0.343923	1.04397
COX4I2	0.0716287	0.606218	0.351668	1.04502
CSNK2A3	0.0718073	1.62176	0.958035	2.74532
S100Z	0.0722397	0.59764	0.340948	1.04759
SMG1	0.0722951	1.63092	0.956683	2.78034
IFI30	0.0728741	0.620148	0.367913	1.04531
NLRC4	0.073016	0.613903	0.360108	1.04657
STRADA	0.0737808	0.602858	0.346169	1.04989
ARRB2	0.0745381	0.616761	0.362611	1.04904
CLCN5	0.0746007	0.612176	0.356935	1.04994
IPO7	0.0746681	1.65392	0.95114	2.87596
UCP2	0.0748364	0.614792	0.359987	1.04995
CD40LG	0.0748377	0.600853	0.343059	1.05237
RNF175	0.076164	0.603579	0.345462	1.05455
CCL19	0.0766027	0.617005	0.36155	1.05295
GSC	0.0767361	0.608157	0.350626	1.05484
CHMP3	0.0774029	1.63195	0.947616	2.81047
AQR	0.0791469	1.61471	0.945767	2.75679
APBB1IP	0.0794417	0.616868	0.359534	1.05839
IRF8	0.07987	0.602978	0.34233	1.06208
ZFAND5	0.0798794	0.615708	0.357821	1.05946
ATP8B3	0.0810077	1.58965	0.944463	2.67559
KLHL12	0.0820239	1.63326	0.939587	2.83905
SMIM3	0.0830535	0.623999	0.36608	1.06363
RBP7	0.0833524	0.604909	0.342439	1.06856
HOXD8	0.0837447	0.62407	0.365731	1.06489
CD3D	0.085466	0.628065	0.36966	1.0671
VWCE	0.0870162	0.629131	0.370037	1.06964
ARHGAP15	0.0873458	0.630454	0.371503	1.0699
CAMP	0.0882084	0.621224	0.359392	1.07381
ZNF28	0.0895681	0.629326	0.368705	1.07417
GJA4	0.0900829	0.633009	0.373054	1.07411
DHX58	0.0902095	1.59482	0.929424	2.7366
MARK2	0.0902239	1.60661	0.928329	2.78049
DPEP2	0.0908877	0.612724	0.347259	1.08112
GZMA	0.0910168	0.633891	0.373603	1.07552
SLC30A9	0.0919915	1.59899	0.926262	2.7603
BTRC	0.0921356	1.62817	0.9233	2.87117
CLECL1	0.0922871	0.629191	0.366872	1.07907
INO80	0.0942836	1.59733	0.922878	2.76467
RNASET2	0.0956498	0.607396	0.337899	1.09184
LY96	0.0963581	0.631926	0.367879	1.08549
SMAP2	0.0963755	0.621146	0.354333	1.08887
AGGF1	0.100232	1.57445	0.916378	2.70511
PTH1R	0.102955	0.643431	0.378736	1.09312
PDE1B	0.103716	0.636816	0.369771	1.09672
FAM209B	0.103769	0.617804	0.345841	1.10364
TRAF1	0.104936	0.621126	0.349277	1.10456
CFP	0.106341	0.645902	0.379983	1.09791
PCED1B	0.10705	0.643552	0.376521	1.09996
MAGEB17	0.108159	1.59683	0.902157	2.8264
RELT	0.108299	0.657818	0.394554	1.09674
MAP4K1	0.108885	0.635197	0.364721	1.10626
CYTIP	0.109723	0.625214	0.351626	1.11167
SLAMF1	0.111295	0.631554	0.358716	1.11191
ANKRD55	0.111719	0.642561	0.372572	1.1082
CD27	0.11237	0.627332	0.35278	1.11556
COPZ2	0.113152	0.637123	0.36476	1.11286
IGFBP7	0.116354	0.640228	0.36695	1.11703
PDE6G	0.116757	0.639669	0.366005	1.11796
SOWAHD	0.116831	0.649698	0.378999	1.11374
IZUMO1R	0.118096	0.653616	0.383455	1.11412
GOLGA1	0.119922	1.52537	0.8959	2.5971
ADPGK	0.119958	0.664359	0.396777	1.11239
RNF166	0.120657	0.64763	0.374164	1.12096
PTCRA	0.120959	0.652972	0.381018	1.11904
COQ7	0.122803	1.50828	0.894922	2.54204
PABPC3	0.122814	1.54257	0.889492	2.67513
EHF	0.123239	1.5272	0.891356	2.61663
LBH	0.123788	0.661605	0.390964	1.1196
ZAP70	0.123861	0.646955	0.371518	1.1266
HSPB2	0.1245	0.647971	0.372495	1.12717
BTK	0.125013	0.64772	0.371887	1.12814
DHFR2	0.125135	1.51631	0.890705	2.58132
RASAL3	0.125459	0.652695	0.378181	1.12647
LRBA	0.126334	1.52345	0.888025	2.61355
ZNF671	0.126655	0.637643	0.357944	1.1359
DCAF17	0.126694	1.52222	0.887773	2.61007
BATF3	0.127451	0.656619	0.382298	1.12778
NIPAL1	0.129031	1.50167	0.888343	2.53845
LSM10	0.129411	0.667747	0.39621	1.12538
DHX57	0.130244	1.53814	0.880606	2.68663
FGD2	0.130339	0.650228	0.372281	1.13569
CD48	0.130834	0.658968	0.383601	1.13201
TMEM184C	0.134425	1.49869	0.882348	2.54557
ERI2	0.13486	1.4947	0.882558	2.53143
MAX	0.134919	0.666678	0.391801	1.1344
BIN2	0.136122	0.657416	0.378694	1.14128
CEP295	0.138018	1.49173	0.879368	2.53051
UBR3	0.14009	1.48149	0.878915	2.49717
JPT2	0.140982	1.51067	0.872227	2.61642
NAP1L1	0.142214	0.673964	0.397907	1.14154
CD52	0.142228	0.669205	0.391369	1.14428
BCL2A1	0.143292	0.657517	0.37503	1.15278
RFTN1	0.144182	0.642965	0.355435	1.16309
STAC3	0.144457	0.676654	0.40045	1.14336
RGS10	0.146028	0.672076	0.39331	1.14842
NRROS	0.146297	0.666111	0.38502	1.15242
GYPC	0.146724	0.667493	0.386677	1.15225
RASSF5	0.147728	0.680805	0.404525	1.14578
ATP8B1	0.148191	1.46575	0.872907	2.46123
SELENOI	0.148413	1.49628	0.866276	2.58445
ALOX5AP	0.149477	0.67818	0.399955	1.14995
RAC2	0.149687	0.673498	0.393361	1.15314
BFSP2	0.149858	0.662136	0.377787	1.16051
FAM212A	0.151527	0.683929	0.406942	1.14945
SCNN1D	0.151995	0.681537	0.403339	1.15162
LAT	0.152802	0.675774	0.394893	1.15644
POTEF	0.153965	1.49271	0.860595	2.58913
AGAP1	0.154002	1.50061	0.858852	2.6219
SIT1	0.154002	0.677661	0.396893	1.15705
CD53	0.154478	0.675856	0.39414	1.15893
TTI1	0.157422	1.48154	0.859115	2.5549
ZFR	0.15843	1.45723	0.863529	2.45911
CD180	0.158537	0.684796	0.404562	1.15914
EIF3CL	0.159385	1.48953	0.855096	2.59466
GTF2I	0.161983	1.46157	0.858653	2.48784
SBSN	0.165074	1.45124	0.857799	2.45522
SBF2	0.168119	1.44614	0.855823	2.44365
HSDL2	0.16938	1.47345	0.847706	2.5611
SMYD5	0.169415	1.46987	0.848549	2.54613
SASH3	0.170759	0.687681	0.402447	1.17507
UBR4	0.173198	0.686898	0.400106	1.17926
TOMM70	0.173997	1.46092	0.84583	2.52331
HADHB	0.174926	1.45655	0.845958	2.50787
HCK	0.175451	0.696675	0.41301	1.17517
EIF3C	0.178602	1.44291	0.845677	2.46193
NDFIP2	0.178943	1.44159	0.845679	2.4574
POLA1	0.178956	1.43695	0.846914	2.43806
CDK6	0.178984	1.43609	0.847116	2.43457
LRRC25	0.179287	0.69817	0.413267	1.17948
ARFGEF1	0.180492	1.44296	0.843701	2.46785
CTPS2	0.181092	1.4334	0.845688	2.42954
TCAF1	0.181379	1.43227	0.845706	2.42567
DLAT	0.184387	1.43425	0.842084	2.44284
EVI2A	0.184535	0.693122	0.403342	1.19109
MCOLN2	0.186455	0.699362	0.411445	1.18876
CYTH4	0.187905	0.703557	0.416885	1.18736
VEZF1	0.189672	1.43137	0.837527	2.44626
ICOSLG	0.190087	0.6834	0.386708	1.20772
PDIA6	0.190166	1.43541	0.835856	2.46502
LINGO1	0.190364	0.691589	0.39824	1.20102
TYROBP	0.190411	0.707612	0.421654	1.1875
C17orf47	0.190476	1.43324	0.836167	2.45667
THY1	0.190769	0.6936	0.400936	1.19989
SPI1	0.191293	0.703919	0.415746	1.19184
MATK	0.191476	0.70401	0.415791	1.19202
CTNND1	0.193563	1.41361	0.838885	2.38208
PCOLCE	0.193647	0.706265	0.41806	1.19316
PSMA8	0.193947	0.702957	0.413018	1.19643
NCF4	0.196812	0.697322	0.403348	1.20555
RFPL3S	0.19818	0.70038	0.407144	1.20481
IGFLR1	0.198897	0.710156	0.421285	1.1971
VPS41	0.199516	1.41344	0.833097	2.39805
DEF6	0.199861	0.706979	0.416069	1.20129
MCUB	0.199979	0.694082	0.397083	1.21322
NNMT	0.200122	0.711935	0.423357	1.19722
LTB	0.20198	0.712552	0.423376	1.19924
SPAAR	0.202108	0.701248	0.406487	1.20975
GLIPR1	0.203035	0.699483	0.403441	1.21276
SUSD3	0.203148	0.707921	0.415861	1.20509
CD63	0.203223	0.708697	0.416984	1.20449
TGM3	0.203234	0.7097	0.418479	1.20358
AL121594.3	0.203819	1.47637	0.809531	2.69251
RUBCNL	0.20535	0.702302	0.406448	1.21351
GC	0.207252	0.698291	0.399625	1.22017
LMBR1L	0.207719	0.712954	0.421183	1.20685
LMBR1	0.207992	1.41151	0.825431	2.41372
EHHADH	0.208545	1.40744	0.826224	2.39753
FGD3	0.211295	0.71009	0.415125	1.21464
MRPS27	0.214399	1.44289	0.808841	2.57397
TBC1D10A	0.214519	0.708647	0.411389	1.2207
SLAMF6	0.215076	0.703301	0.40316	1.22689
MSH3	0.217983	1.41001	0.816226	2.43575
LRMP	0.218483	0.717287	0.422525	1.21768
FXYD7	0.219052	0.722961	0.430969	1.21278
VENTX	0.21989	0.708102	0.407952	1.22909
LCTL	0.22146	1.40049	0.816184	2.4031
NOL10	0.22414	1.42468	0.805141	2.52093
LST1	0.224733	0.722171	0.426999	1.22139
DDX4	0.226784	0.716933	0.417953	1.22979
GPAT3	0.22761	0.720014	0.422278	1.22768
N4BP2L1	0.227722	0.718914	0.420532	1.22901
PDE7A	0.229247	0.710303	0.406697	1.24056
SETSIP	0.229468	1.37412	0.818302	2.30746
FAM98B	0.229471	1.38629	0.813759	2.36163
AK5	0.23022	0.72366	0.426651	1.22743
CORO7	0.231272	0.723529	0.425938	1.22904
PDIK1L	0.232114	1.40019	0.806132	2.43203
RANGRF	0.233034	0.724932	0.427268	1.22997
PPP3CC	0.233505	0.723922	0.425469	1.23173
VAPB	0.234895	1.37627	0.812531	2.33113
NFKBIA	0.236508	0.720789	0.419159	1.23947
CSE1L	0.237671	1.42524	0.791518	2.56636
COG5	0.237678	0.708776	0.400292	1.25499
C16orf58	0.238184	1.37682	0.809309	2.34228
LARP1	0.242033	1.38006	0.804503	2.36738
PIK3R6	0.242278	0.72236	0.418795	1.24597
BTBD19	0.242282	0.731266	0.432754	1.23569
GBGT1	0.243164	0.730964	0.43185	1.23725
GCSAM	0.243482	0.71611	0.408583	1.2551
SLC25A15	0.244214	1.36746	0.807533	2.31564
TMEM209	0.245166	1.36509	0.807637	2.30731
CANX	0.246127	1.3828	0.799631	2.39127
SMC3	0.246325	1.40334	0.791347	2.48863
LPCAT3	0.24674	1.35964	0.808459	2.28659
INCENP	0.247164	1.3647	0.806001	2.31069
NETO1	0.250005	0.711202	0.397938	1.27107
ZNF385A	0.25279	0.725801	0.419062	1.25706
TRIM22	0.25476	0.736609	0.435265	1.24658
PTPN3	0.254874	1.36649	0.798316	2.33904
CD3E	0.254884	0.727637	0.42093	1.25782
KIAA1143	0.256025	1.36265	0.798905	2.3242
CLEC4A	0.256067	0.731707	0.426797	1.25445
KIF20B	0.257954	1.35509	0.800428	2.29412
GRASP	0.261624	0.739876	0.437234	1.252
AZIN2	0.261634	0.733019	0.426192	1.26074
SEP4	0.262425	0.717817	0.401971	1.28184
NME8	0.262593	0.73328	0.426143	1.26178
AGBL5	0.262878	1.3747	0.787526	2.39967
YAP1	0.263549	1.35077	0.797384	2.28822
MYO1F	0.2641	0.735165	0.428433	1.2615
SCIMP	0.265082	0.727725	0.416116	1.27268
OCM	0.265249	0.726648	0.414337	1.27437
CYP27A1	0.265543	0.739901	0.435383	1.25741
PALD1	0.265917	0.733565	0.424987	1.2662
SLC30A5	0.266025	1.37241	0.785629	2.39746
TIRAP	0.266447	0.734321	0.425941	1.26597
HSD17B4	0.268327	1.35571	0.790948	2.32372
KMT5B	0.269219	1.34481	0.795104	2.27456
ST3GAL6	0.27233	1.33561	0.796672	2.23912
SIRPG	0.273139	0.73752	0.427844	1.27134
ERMP1	0.274867	1.33716	0.793759	2.25256
TREML1	0.274914	0.737512	0.426968	1.27392
CTCF	0.275921	0.728451	0.411975	1.28804
EGFR	0.277051	1.32957	0.795502	2.2222
CD33	0.277424	0.739827	0.429506	1.27436
CROT	0.278087	1.33459	0.792208	2.24831
BTG1	0.278387	0.751577	0.448449	1.2596
DOK2	0.278628	0.74801	0.44238	1.26479
RAMP2	0.279382	0.745181	0.437331	1.26973
CDC23	0.28252	1.34866	0.781609	2.32711
GRHL3	0.282966	1.34054	0.785117	2.2889
ZBTB42	0.283628	1.36474	0.773003	2.40946
NUDT21	0.283877	1.37487	0.768053	2.46113
MYO9B	0.283979	0.746525	0.437324	1.27434
PHKB	0.284535	1.33913	0.784434	2.28607
S1PR4	0.284955	0.750915	0.444168	1.26951
YAF2	0.285212	0.752759	0.44714	1.26727
SPAST	0.285506	1.33246	0.786864	2.25635
SPTBN1	0.286976	0.753381	0.447336	1.26881
DCSTAMP	0.290793	0.730708	0.408264	1.30782
GH1	0.291351	0.741848	0.426015	1.29183
CD4	0.292968	0.748907	0.436913	1.28369
NLN	0.2938	1.3394	0.776203	2.31124
CELA1	0.293979	0.743455	0.42737	1.29332
FAN1	0.295693	1.33701	0.775749	2.30436
CYTH1	0.295918	0.757889	0.450658	1.27457
GNG8	0.29613	0.751027	0.438922	1.28506
RASL10A	0.296497	0.752361	0.440989	1.28358
JAK3	0.296718	0.742564	0.424558	1.29876
GNB3	0.296904	0.736039	0.413817	1.30916
MTFR1	0.297053	1.32664	0.779882	2.25673
PMCH	0.297412	0.736671	0.414591	1.30896
C19orf68	0.297439	1.34051	0.772445	2.32632
ZNRF3	0.298583	1.32414	0.779873	2.24825
GSPT1	0.298679	1.34823	0.767437	2.36855
KMT2C	0.302843	1.31663	0.78022	2.22183
ECSCR	0.303701	0.756706	0.444848	1.28719
NFKBIE	0.304483	0.76433	0.457616	1.27662
JDP2	0.304574	0.754061	0.439917	1.29254
ZNF41	0.304581	0.753309	0.438638	1.29372
POLR1A	0.30744	1.31599	0.776678	2.22979
ZNF770	0.307951	1.32182	0.773085	2.26006
C1orf54	0.308604	0.756169	0.441528	1.29503
ARHGAP35	0.310013	0.758806	0.445357	1.29287
ARHGAP9	0.310412	0.751275	0.43233	1.30552
GFM2	0.312086	1.32117	0.76989	2.26721
SH2D3C	0.312499	0.751937	0.432417	1.30756
RHD	0.313845	0.752873	0.433335	1.30803
PPARA	0.317022	1.32236	0.764981	2.28586
USP7	0.317072	0.749536	0.426099	1.31848
KMO	0.318188	0.75624	0.436923	1.30892
BCL2L2	0.31931	1.31934	0.76469	2.27629
ZNF616	0.320373	1.30535	0.771732	2.20794
WAS	0.321792	0.761584	0.444358	1.30528
ATG16L2	0.323252	0.761037	0.442684	1.30833
LAT2	0.326038	0.76922	0.455669	1.29853
DOK3	0.326071	0.755007	0.430893	1.32292
LGMN	0.326102	0.761654	0.442343	1.31147
ANKDD1A	0.326734	0.763201	0.444725	1.30974
AIF1	0.327009	0.770041	0.456649	1.29851
ABCC2	0.327379	0.772936	0.461635	1.29416
NBPF1	0.327769	0.764442	0.446384	1.30912
CD37	0.329469	0.766255	0.448726	1.30847
MPP5	0.329517	1.30583	0.763751	2.23264
SLC15A3	0.329745	0.773326	0.461169	1.29677
RALGAPB	0.331927	0.76874	0.451903	1.30772
NDRG3	0.332804	1.3117	0.757474	2.27143
DPYD	0.332976	1.29095	0.7698	2.1649
NBEAL1	0.335317	0.769644	0.451824	1.31102
SF3B3	0.335348	0.775064	0.461532	1.30159
PARP4	0.338152	1.29318	0.764143	2.18849
JADE3	0.339275	1.29909	0.759558	2.22187
TTPAL	0.339768	0.769678	0.449663	1.31744
CKAP5	0.34034	1.29517	0.761084	2.20404
USP34	0.34092	0.774031	0.456899	1.31128
IL27RA	0.341879	0.774896	0.457984	1.3111
PTPN6	0.342092	0.771254	0.451317	1.31799
ACER1	0.345764	0.767836	0.443369	1.32975
ASMT	0.347001	0.776884	0.459033	1.31483
LAIR1	0.347597	0.777525	0.459903	1.3145
C1orf87	0.350304	0.777368	0.45826	1.31869
CNOT1	0.351408	0.767824	0.440489	1.33841
IGSF6	0.353207	0.772549	0.448045	1.33208
CYBA	0.353478	0.773652	0.449901	1.33038
FES	0.355576	0.774252	0.449923	1.33237
RBP5	0.356002	0.778885	0.458166	1.32411
C1QA	0.356332	0.783563	0.46665	1.3157
HAVCR2	0.35639	0.781451	0.462702	1.31978
SEMA4F	0.356541	1.28891	0.751462	2.21075
XIAP	0.35758	1.28345	0.7542	2.18408
CDC42BPA	0.35854	0.768148	0.437427	1.34891
ROCK2	0.36025	0.781409	0.460673	1.32545
ZNF619	0.360254	1.27916	0.754843	2.16768
NARS	0.360273	1.28013	0.754176	2.17288
DDX1	0.360558	1.29793	0.742129	2.26997
PTTG2	0.362329	0.775005	0.44785	1.34115
CHRNA10	0.363585	0.771791	0.441378	1.34955
RHCE	0.363625	1.2758	0.75434	2.15772
RHOH	0.36638	0.775681	0.447005	1.34603
C1orf162	0.368557	0.788561	0.469856	1.32345
USP8	0.368912	0.780807	0.45514	1.3395
NHEJ1	0.369848	0.77596	0.445729	1.35085
CLEC2B	0.37035	0.776001	0.445545	1.35155
HVCN1	0.373647	0.783238	0.457232	1.34168
SMC1A	0.374788	1.2792	0.74265	2.20341
MMP9	0.377851	0.788164	0.464349	1.33779
IARS	0.377989	1.2904	0.732092	2.27449
TMSB15A	0.38051	0.794836	0.475775	1.32786
SAP130	0.380722	0.785582	0.457978	1.34753
PKP4	0.382067	1.26621	0.745864	2.14957
EAF2	0.383154	0.792966	0.470802	1.33558
GANAB	0.384102	1.27326	0.739019	2.1937
NCKAP1	0.384486	1.28097	0.733124	2.23821
DHTKD1	0.385858	1.26179	0.745991	2.13423
GNGT2	0.386937	0.796383	0.475475	1.33388
SUGCT	0.38821	0.790835	0.46408	1.34766
MDS2	0.389227	0.789952	0.461856	1.35112
GLYR1	0.391143	1.26282	0.740837	2.15257
ZNF766	0.393072	0.797813	0.475091	1.33976
CCDC130	0.393285	0.791915	0.463504	1.35302
DCAF1	0.393626	1.25966	0.741167	2.14086
CLEC2D	0.396945	0.785134	0.44861	1.3741
CCDC194	0.400256	0.800958	0.477546	1.3434
ZNF525	0.402247	0.801022	0.476627	1.3462
GIMAP1	0.402922	0.795615	0.465609	1.35952
GPR183	0.403876	0.788731	0.451765	1.37704
IPP	0.404096	1.25022	0.739862	2.11262
LONP2	0.405496	1.25068	0.738334	2.11856
WASHC3	0.406328	0.787086	0.4473	1.38499
HOOK1	0.407141	1.24668	0.740197	2.09973
GMFG	0.409718	0.803251	0.477131	1.35227
ITGAM	0.410924	0.79436	0.458879	1.37511
CPNE3	0.411188	1.25655	0.728853	2.16631
IFNGR1	0.41268	0.785922	0.441639	1.39859
IL11RA	0.412815	1.24829	0.734184	2.12241
C19orf35	0.413484	0.792265	0.453413	1.38435
AL132639.3	0.414458	1.24288	0.737286	2.0952
LUZP1	0.414695	0.796332	0.460715	1.37644
AURKC	0.416243	0.799879	0.4669	1.37033
PRR3	0.416763	0.80658	0.480101	1.35507
DFFA	0.416899	0.806657	0.480184	1.3551
UNC119	0.417826	0.80484	0.476002	1.36085
MMGT1	0.418562	0.798864	0.463628	1.3765
CCDC28B	0.418894	0.799521	0.464755	1.37542
SKIV2L2	0.419632	1.25231	0.725127	2.16278
OPHN1	0.420861	1.24432	0.73076	2.11881
NSMCE3	0.422542	0.795193	0.454201	1.39218
TAF7L	0.42297	0.804986	0.473525	1.36847
RFC1	0.425293	1.24272	0.728403	2.12019
FUT7	0.426101	0.809455	0.480956	1.36232
ZNF146	0.426314	1.23855	0.731132	2.09813
STAU2	0.426926	1.2434	0.726443	2.12825
HLX	0.427619	0.809501	0.480227	1.36455
FAM208B	0.428819	0.809125	0.478801	1.36734
FOXO4	0.429638	1.25502	0.714239	2.20525
DCAF15	0.429846	1.24426	0.723231	2.14065
CNOT6	0.431085	0.807808	0.474858	1.37421
ALMS1	0.433209	0.805844	0.469674	1.38263
UBE3C	0.433417	1.24692	0.717873	2.16587
SPINK13	0.436011	0.78792	0.432527	1.43533
CD99	0.437457	0.803061	0.46166	1.39693
MYL10	0.439247	1.23282	0.725374	2.09524
TDRKH	0.441065	1.22377	0.732118	2.0456
WDR35	0.44173	1.23839	0.71825	2.1352
NBAS	0.442038	0.811757	0.476985	1.38149
PHOSPHO1	0.442113	0.803231	0.459399	1.4044
NCF1	0.442888	0.809854	0.472555	1.38791
TNFAIP8L2	0.445147	0.815808	0.483768	1.37575
IFT140	0.445565	1.226	0.726326	2.06941
UBXN2B	0.448362	0.815408	0.48113	1.38194
ZKSCAN1	0.44971	0.816241	0.48214	1.38186
KIAA1958	0.451246	1.22682	0.720778	2.08813
UQCRC2	0.453565	1.22691	0.718721	2.09443
DLD	0.45509	0.810841	0.467724	1.40567
ZGLP1	0.455501	0.803447	0.452214	1.42748
AKIRIN2	0.456531	0.81606	0.477908	1.39348
PLAC9	0.457066	0.812174	0.469389	1.40529
ARPIN	0.457726	1.22575	0.71627	2.09763
CARD16	0.460179	0.819013	0.482151	1.39123
PUM2	0.464063	1.21551	0.720885	2.04952
ANK3	0.465605	1.21498	0.720119	2.04989
LIMD2	0.469325	0.824237	0.488272	1.39137
WTAP	0.469752	0.81851	0.475559	1.40878
FCGBP	0.469764	1.21863	0.712922	2.08305
SLC25A14	0.470315	1.21314	0.71798	2.0498
CCND3	0.470764	0.819314	0.476706	1.40815
CLPB	0.472211	1.22203	0.707392	2.11109
ATRX	0.473059	0.819205	0.475132	1.41244
IDE	0.473932	1.21624	0.71174	2.07834
CCNB3	0.47446	1.21128	0.716363	2.04811
AC011448.1	0.475751	0.822038	0.479721	1.40863
EARS2	0.476459	0.825141	0.486131	1.40056
LCAT	0.482537	1.21094	0.709776	2.06597
C19orf38	0.483375	0.827948	0.488323	1.40378
SLC8B1	0.485222	0.821186	0.472249	1.42795
CD300A	0.485998	0.825446	0.481186	1.416
GOLGA4	0.486953	1.20367	0.713716	2.02995
SH3TC2	0.488284	1.20909	0.706741	2.06851
APOOL	0.490617	0.831858	0.492863	1.40402
PTPRF	0.491349	1.20742	0.705859	2.06537
ZDHHC5	0.495744	1.2163	0.692403	2.1366
BCL9	0.496843	1.20459	0.704128	2.06077
DNAJA3	0.497473	1.20648	0.701495	2.07499
ADNP	0.497641	0.82503	0.473232	1.43835
CPB2	0.499176	1.21106	0.694969	2.11039
MARVELD2	0.502044	1.2027	0.701647	2.06156
C17orf62	0.50299	0.835336	0.493411	1.41421
FCER1G	0.504148	0.836438	0.495268	1.41262
RBBP5	0.505496	0.828969	0.477263	1.43986
MED14	0.506459	1.2047	0.69546	2.08683
TRIM44	0.506559	1.19371	0.707914	2.01289
ZC3H14	0.508077	1.19029	0.710577	1.99387
ZNF468	0.50836	0.839046	0.498808	1.41136
IL4	0.508604	0.84012	0.501196	1.40824
STRN	0.508612	1.19472	0.704958	2.02472
AGL	0.510945	0.835974	0.490013	1.42619
SLC7A1	0.512211	1.19364	0.703045	2.02658
PSTPIP1	0.513429	0.824772	0.462815	1.46981
ZFP69B	0.519239	0.837906	0.489367	1.43468
TAF1	0.520467	1.19393	0.695345	2.05001
SMARCC1	0.521731	1.18609	0.703681	1.99922
TNFRSF4	0.522266	0.834125	0.478577	1.45382
AGER	0.522675	0.841517	0.495787	1.42834
RNF122	0.524647	0.842602	0.497146	1.42811
NCKAP5L	0.525264	0.840754	0.492319	1.43579
GPR132	0.52541	0.842019	0.49526	1.43156
ATP5EP2	0.526728	0.837677	0.484061	1.44961
USP1	0.527329	0.844412	0.499824	1.42657
BTBD8	0.528317	0.843743	0.497572	1.43075
UTP20	0.528455	0.844227	0.498658	1.42927
ACO2	0.528809	1.18602	0.697461	2.01682
ZRANB3	0.531781	1.18159	0.700355	1.9935
API5	0.533329	1.19485	0.682426	2.09206
TREM2	0.536624	0.842235	0.488563	1.45193
RAPGEF2	0.541661	1.18032	0.693073	2.0101
VCPKMT	0.542392	1.18065	0.691976	2.01441
RNF40	0.542776	1.18828	0.681792	2.07104
POU6F1	0.542952	0.842631	0.485356	1.4629
PREPL	0.54434	1.17666	0.695424	1.9909
CSNK1G3	0.545209	1.17878	0.691836	2.00845
APOBEC3G	0.545922	0.851013	0.504124	1.4366
TFEB	0.547124	0.851155	0.503689	1.43832
HSPA9	0.547282	1.19456	0.669532	2.1313
CLDN5	0.547761	0.852778	0.50737	1.43333
POMK	0.548657	1.1801	0.686908	2.0274
DGKA	0.552605	0.846283	0.487854	1.46805
SHPRH	0.553	0.850092	0.497101	1.45374
HK3	0.556228	0.854588	0.506359	1.4423
TMEM155	0.55995	0.851893	0.496952	1.46034
ZW10	0.560743	1.19008	0.662132	2.139
APOBEC3H	0.561441	0.854759	0.503274	1.45172
RRN3	0.561716	1.19558	0.653962	2.18578
KIAA1109	0.564063	1.16406	0.6947	1.95054
TNPO3	0.56474	0.854256	0.499721	1.46032
PCYOX1	0.565024	0.85736	0.507572	1.4482
BAZ1B	0.565239	1.17033	0.6847	2.0004
B3GALT2	0.565901	0.856893	0.505753	1.45182
HEATR5B	0.567228	1.16637	0.68846	1.97602
SNRNP200	0.567524	0.854721	0.498996	1.46403
ZNF266	0.568285	0.853235	0.494638	1.47181
CTR9	0.568389	1.16521	0.68904	1.97043
EGFLAM	0.568611	0.851491	0.489941	1.47985
CADPS2	0.570854	1.16932	0.680799	2.0084
BCOR	0.573421	1.16347	0.686834	1.97087
C22orf15	0.573451	0.860261	0.50939	1.45281
UAP1L1	0.574137	0.859754	0.507566	1.45632
TSC22D3	0.576274	0.861053	0.509525	1.45511
DHX9	0.576386	1.16246	0.685511	1.97125
EIF5B	0.577855	1.17224	0.669811	2.05155
MYO7A	0.580315	1.16052	0.684666	1.9671
TAAR1	0.580317	1.159	0.686945	1.95545
TLR2	0.580569	0.858778	0.500436	1.47371
BRINP1	0.583226	0.858067	0.496647	1.4825
UBA1	0.583916	1.17022	0.666742	2.05389
APOBEC3D	0.585621	0.861762	0.504783	1.47119
AP3B1	0.586074	1.16441	0.673231	2.01396
TCTEX1D1	0.587599	0.860576	0.500166	1.48069
OR5K2	0.589998	0.859292	0.494978	1.49175
FLCN	0.59012	0.856709	0.488025	1.50392
OR52N4	0.593432	0.860701	0.496225	1.49288
MBD5	0.593551	0.866034	0.510667	1.4687
SRGN	0.594838	0.863425	0.50257	1.48338
ADPRHL1	0.595392	1.15236	0.682769	1.94494
ZFP64	0.59651	1.15531	0.676995	1.97157
CCDC84	0.596801	0.857566	0.485316	1.51534
ADCY9	0.596819	1.15723	0.673652	1.98795
VMP1	0.599119	0.869535	0.516319	1.46439
UGGT1	0.599216	1.15408	0.676281	1.96945
SEZ6L2	0.601674	0.867078	0.507554	1.48127
ANKRD33B	0.601899	0.863516	0.497547	1.49867
TMEM245	0.602311	1.15431	0.67283	1.98034
MED26	0.602465	0.870885	0.51765	1.46516
CHFR	0.60452	0.86349	0.495486	1.50481
COL4A3BP	0.604774	1.15192	0.674242	1.96801
COLQ	0.605932	0.861242	0.488262	1.51914
WRN	0.606816	0.868448	0.507513	1.48607
UBN1	0.609876	1.14795	0.675689	1.95029
GCC2	0.610004	1.14709	0.677004	1.94358
KIF3B	0.612246	0.875823	0.524508	1.46245
CLEC1A	0.613766	0.858441	0.47455	1.55288
FADS3	0.615418	0.8744	0.51795	1.47616
SLC30A6	0.615528	1.14593	0.673412	1.94999
PPHLN1	0.617337	1.14627	0.670982	1.95824
VPS13B	0.618419	0.87159	0.507511	1.49685
MMP17	0.618931	0.869299	0.500558	1.50968
NUBPL	0.619512	0.875649	0.518433	1.479
CD300LF	0.619857	0.872254	0.508297	1.49682
CLK3	0.622266	0.877726	0.522411	1.4747
RGS9BP	0.622989	1.1426	0.671556	1.94405
MEF2B	0.624087	1.14256	0.670494	1.947
PHF6	0.625391	1.1398	0.674041	1.92741
ZNF630	0.625481	1.1367	0.679513	1.90149
PYM1	0.62637	1.14236	0.66849	1.95214
HIGD1B	0.627325	0.875516	0.511897	1.49743
KIAA1107	0.627543	1.1371	0.676702	1.91072
THOC2	0.630334	1.13805	0.672102	1.92704
TNFSF12	0.63209	0.880619	0.523324	1.48185
LARS	0.632239	1.14531	0.657075	1.99631
NINJ1	0.634224	0.872572	0.497668	1.5299
NUP155	0.635479	1.14608	0.65219	2.014
NAALADL1	0.635649	0.878555	0.514227	1.50101
HIF1AN	0.636459	1.13475	0.6718	1.91674
WDR31	0.637183	1.135	0.670577	1.92108
DYNC1I2	0.638664	1.13803	0.663387	1.95228
B4GALNT1	0.638978	0.881288	0.519787	1.4942
SLC13A1	0.639063	0.880434	0.517115	1.49902
TAF5L	0.641603	1.13158	0.672397	1.90434
CPT1A	0.645504	0.880456	0.511832	1.51456
TM9SF4	0.64767	0.883255	0.518638	1.50421
SMCO3	0.647719	1.13406	0.66112	1.94533
TREM1	0.648606	1.13453	0.659258	1.95243
C21orf33	0.651799	0.885986	0.523705	1.49888
NFXL1	0.658383	1.1271	0.66317	1.91557
NIPBL	0.661438	1.13245	0.64902	1.97596
KANSL2	0.662048	0.891225	0.531769	1.49366
RHBDD1	0.662133	0.884028	0.508564	1.53669
TNPO1	0.662187	1.12811	0.656903	1.93731
CCDC17	0.664616	1.13445	0.641374	2.0066
ZNF709	0.665311	1.1249	0.659974	1.91736
SERINC3	0.666233	1.13213	0.644148	1.98979
PATJ	0.668109	0.889734	0.521565	1.51779
HCFC1	0.668274	1.12317	0.660268	1.91059
BAZ2B	0.669605	1.12017	0.665114	1.88658
SAP25	0.671129	0.884057	0.500533	1.56145
AL449266.1	0.671845	1.12075	0.661376	1.89918
TAF2	0.672382	0.88635	0.506719	1.5504
AL161911.1	0.676301	1.12684	0.643282	1.9739
TMEM185B	0.679903	1.11725	0.659814	1.89181
FAM19A3	0.68058	0.893783	0.523658	1.52551
TEX261	0.682746	1.12025	0.649884	1.93104
NPHP3	0.684242	1.11481	0.660261	1.8823
CHAMP1	0.685087	1.11645	0.655581	1.90131
UBAP1L	0.685352	0.889407	0.504523	1.56791
ZBTB25	0.685758	0.898572	0.53526	1.50849
IPO9	0.686277	0.896045	0.526031	1.52633
TMEM110-MUSTN1	0.68648	0.894987	0.522216	1.53385
AC023509.3	0.689805	0.891305	0.506547	1.56831
DDX46	0.689937	0.893486	0.513789	1.55378
DCLRE1A	0.692895	1.11681	0.645464	1.93234
CEP104	0.694831	1.10875	0.661975	1.85707
NCOA6	0.694992	0.900307	0.532599	1.52188
UTP14A	0.696393	1.11675	0.641318	1.94463
ADCY4	0.696474	0.899953	0.529908	1.52841
NUP160	0.698832	1.11237	0.648574	1.90782
PHF11	0.700981	0.899459	0.523716	1.54478
ROBO3	0.703309	0.902287	0.531546	1.53161
ZNF155	0.703435	1.10869	0.651788	1.88588
AC097372.1	0.704552	0.904482	0.538314	1.51972
ATP1B3	0.704841	0.901271	0.526342	1.54327
SLC26A10	0.706662	0.896534	0.507617	1.58342
CRLF3	0.71191	1.1103	0.637208	1.93462
MARF1	0.712101	0.900421	0.515828	1.57176
RNASEH1	0.712261	1.10615	0.647118	1.89079
USP9X	0.713234	0.902363	0.521712	1.56075
OSCAR	0.713524	0.907284	0.539695	1.52524
CAPN3	0.714976	0.902865	0.521729	1.56243
ZC3H13	0.7162	1.10565	0.64336	1.90014
NFAT5	0.721299	0.911066	0.546136	1.51984
PGF	0.721981	0.905716	0.524911	1.56278
SYNJ2BP	0.727731	1.09684	0.651836	1.84566
UBQLNL	0.727904	0.909872	0.534437	1.54904
NMNAT1	0.728181	1.09787	0.648442	1.85878
ADAM20	0.730803	1.09542	0.651786	1.84101
VPS13D	0.732721	0.911295	0.53473	1.55304
RETN	0.735476	1.09766	0.639289	1.88469
PDHA1	0.736431	0.91042	0.52711	1.57247
CMTM2	0.73915	0.913981	0.538279	1.55191
APLF	0.740366	0.915721	0.544003	1.54143
NUP133	0.743342	0.910394	0.519018	1.5969
BRICD5	0.746372	1.09436	0.633649	1.89005
IPO8	0.747622	1.08992	0.645084	1.84151
HNF4G	0.750987	0.918178	0.541944	1.55561
SEC24C	0.752827	0.917879	0.538481	1.56459
GIGYF2	0.752892	1.08872	0.641342	1.84818
NARF	0.753424	1.08784	0.643303	1.83957
NUP205	0.755912	0.916701	0.529747	1.58631
MARCO	0.76264	1.08422	0.64153	1.83239
BRPF3	0.763106	0.923425	0.550066	1.5502
PHF14	0.764135	1.08492	0.637072	1.84758
RPRD2	0.764431	0.920101	0.533708	1.58624
SOS1	0.765324	1.08347	0.640044	1.83409
ARRDC5	0.765372	0.923813	0.548981	1.55457
SAT1	0.766996	1.08463	0.633738	1.85632
FOXRED2	0.771997	1.08025	0.640848	1.82095
MAP3K7CL	0.772916	1.07973	0.641258	1.81802
AGXT2	0.774783	0.922994	0.533103	1.59804
DCTN1	0.775374	1.07956	0.638103	1.82642
RGS19	0.775783	0.925921	0.545197	1.57251
SARNP	0.775793	1.08075	0.633337	1.84423
DYNC1H1	0.776101	1.07939	0.637567	1.82739
DDI2	0.782057	0.928908	0.550889	1.56632
KLF3	0.782515	1.07502	0.643217	1.79669
KNOP1	0.783955	1.07565	0.638656	1.81165
DROSHA	0.784673	0.929211	0.548773	1.57339
ALG11	0.786011	0.925808	0.530676	1.61515
LZIC	0.791242	0.93197	0.553144	1.57024
GNL3L	0.792609	1.07469	0.628169	1.83862
HEATR1	0.795212	0.930383	0.539528	1.60439
HSH2D	0.798376	1.07172	0.629911	1.82341
LNX2	0.798679	0.933811	0.551719	1.58052
LYL1	0.800064	0.934011	0.550697	1.58413
PMM2	0.8012	1.06999	0.631963	1.81162
OVGP1	0.801669	0.933426	0.54528	1.59787
SLX1A	0.803795	1.07142	0.621741	1.84633
MCEMP1	0.806016	0.933224	0.537566	1.62009
TTC37	0.807409	1.06679	0.63434	1.79405
CD300C	0.80795	0.937158	0.555307	1.58159
CREBBP	0.807951	1.07083	0.616698	1.85938
ASXL2	0.810619	0.937519	0.553098	1.58913
OCLN	0.811564	1.06533	0.633205	1.79234
AKAP8L	0.813216	0.935374	0.53741	1.62804
UGT2B10	0.813243	0.932939	0.524502	1.65943
DNAJC11	0.813728	1.06686	0.622742	1.8277
ERLIN2	0.821308	1.06298	0.625687	1.80589
IPO11	0.82214	1.06286	0.624636	1.80853
SFMBT1	0.824219	1.06277	0.621079	1.81857
F2RL3	0.824422	1.06054	0.63096	1.78261
IKBKAP	0.82464	1.06323	0.618141	1.82882
FAM193B	0.82508	1.06221	0.622002	1.81395
ZNF320	0.825583	1.0595	0.633653	1.77154
IMMT	0.826204	1.06221	0.619784	1.82046
GTSF1L	0.826482	0.935688	0.516438	1.69529
RILPL2	0.827346	1.05997	0.628074	1.78885
DAPP1	0.827515	1.05924	0.631188	1.77759
ICAM2	0.827567	0.940617	0.542226	1.63172
MFN2	0.828556	0.944099	0.56093	1.58901
NCOA2	0.828786	1.061	0.620381	1.81456
EPRS	0.82928	0.941597	0.544888	1.62713
MYO1H	0.830862	0.945205	0.563574	1.58526
ANKLE1	0.831513	1.06184	0.610967	1.84543
CSNK1A1	0.833354	1.0629	0.60215	1.87621
HECTD1	0.844261	1.05479	0.619503	1.79592
PRKAR2A	0.844948	0.947633	0.55275	1.62462
CERS6	0.846178	0.948146	0.553659	1.62371
DENND3	0.850882	1.05182	0.621112	1.78122
RHOG	0.853431	0.95201	0.564995	1.60412
IARS2	0.855019	1.04931	0.626154	1.75843
ETV3L	0.855626	0.952214	0.561899	1.61366
GTF3C2	0.857366	1.05059	0.613365	1.79947
KIAA1429	0.857482	1.05088	0.611383	1.80632
MED10	0.860945	1.04899	0.614296	1.79127
CRYGS	0.862634	1.05057	0.60081	1.83701
SH3BGRL	0.863571	0.950736	0.534317	1.69169
CIB3	0.867113	0.952316	0.53732	1.68783
PDS5A	0.868052	0.954677	0.552344	1.65007
EXPH5	0.868408	1.04487	0.621655	1.75621
TMEM131	0.870919	0.955959	0.555265	1.64581
DARS2	0.871415	0.958184	0.571237	1.60724
DAGLB	0.871866	0.957496	0.564829	1.62314
PPP1R9B	0.872902	0.955928	0.550295	1.66056
RPRD1B	0.87584	1.04427	0.606487	1.79806
ARFGEF2	0.881341	0.959579	0.558206	1.64956
PKN2	0.883461	0.960908	0.563792	1.63774
BDP1	0.886113	1.03995	0.608445	1.77746
PRKDC	0.887735	0.960921	0.552496	1.67127
GBF1	0.891591	0.964954	0.577694	1.61181
RBM12	0.893026	1.03675	0.612667	1.75438
VWA8	0.893217	0.965093	0.574465	1.62134
CHMP4A	0.89539	1.03666	0.606134	1.77297
KYNU	0.895968	1.0369	0.60232	1.78505
B3GALNT2	0.897576	0.963229	0.544496	1.70398
PPIG	0.897623	1.038	0.588139	1.83194
HCST	0.897647	0.96571	0.567497	1.64335
LSM14B	0.89994	1.03595	0.5974	1.79642
COX7A1	0.902406	0.968229	0.577902	1.62219
CCDC74A	0.903856	1.03263	0.613286	1.73872
NFKBID	0.904599	1.0349	0.590568	1.81354
CBR3	0.904847	0.968619	0.574279	1.63374
KLHDC10	0.905123	0.968784	0.575103	1.63195
TRIP11	0.905295	1.03411	0.595134	1.79687
WAPL	0.905725	0.968379	0.568988	1.64811
NRG3	0.906482	1.03175	0.612459	1.7381
HUWE1	0.908337	1.03096	0.613524	1.73241
SCARF1	0.909175	0.968129	0.554948	1.68894
ANKRD17	0.913154	0.970855	0.570566	1.65197
NT5C2	0.914506	0.971847	0.577006	1.63688
AC069503.2	0.914986	0.970597	0.561138	1.67884
MBD4	0.91654	1.0276	0.61753	1.70998
LACTB	0.919082	1.02769	0.606771	1.74059
HOXD3	0.920831	0.972867	0.565542	1.67357
DDB1	0.923699	1.0292	0.571131	1.85464
RIF1	0.926076	1.02493	0.609255	1.7242
NBPF3	0.926716	1.02704	0.58161	1.81362
PDCD11	0.927257	1.02427	0.612068	1.71409
FKTN	0.927593	1.02475	0.604755	1.73644
HMGN3	0.928711	0.97663	0.581762	1.63951
C2CD5	0.931139	0.976807	0.573654	1.66329
BIRC6	0.933466	1.02242	0.607519	1.72067
DDX18	0.934128	1.02302	0.596362	1.75492
KDM4A	0.93524	0.978299	0.576279	1.66078
AC010522.1	0.940855	0.980678	0.58571	1.64199
AOC2	0.942017	0.980602	0.578433	1.66239
IL3RA	0.944599	0.981164	0.573878	1.6775
COA7	0.948466	1.01768	0.598103	1.7316
ANAPC1	0.948498	0.982879	0.582015	1.65984
RB1CC1	0.949206	0.982199	0.565194	1.70687
ARL6IP4	0.95023	0.982906	0.571992	1.68902
MMACHC	0.951271	1.01682	0.59562	1.73586
RNF20	0.952625	0.984307	0.584117	1.65867
SKP2	0.953085	0.984282	0.580638	1.66853
POFUT1	0.953608	1.01605	0.594283	1.73714
DHX29	0.956926	1.01486	0.594122	1.73357
PDPK1	0.957002	1.0167	0.556839	1.85633
SPATC1	0.957894	0.985315	0.568931	1.70644
MTOR	0.958507	1.01415	0.597338	1.72181
AC011511.1	0.958706	0.985502	0.566977	1.71297
NFS1	0.959054	1.01403	0.595841	1.72571
AP1G1	0.959933	0.98592	0.567005	1.71434
NBN	0.961057	0.986772	0.578204	1.68404
SPG11	0.961583	1.01333	0.591136	1.73707
ALDH6A1	0.962944	1.01317	0.583406	1.75952
ETFDH	0.963008	0.987392	0.577584	1.68796
PANK1	0.96565	1.01176	0.594289	1.72249
TRPV2	0.967936	0.989261	0.584341	1.67477
DZIP1L	0.970262	1.01044	0.585202	1.74469
ARMS2	0.976101	1.00813	0.593699	1.71184
C19orf18	0.979729	0.99308	0.581235	1.69675
TWIST1	0.979844	0.993141	0.582275	1.69392
YLPM1	0.980903	1.007	0.568706	1.78309
AP3M1	0.982339	1.0065	0.566922	1.78693
KIAA0368	0.982792	1.0061	0.579174	1.74771
FBXO11	0.982797	1.00578	0.595815	1.69782
SOCS1	0.988681	1.00393	0.584285	1.72496
SERPINB10	0.991716	1.00284	0.586989	1.7133
ASAP2	0.993381	0.997826	0.596716	1.66856
PDS5B	0.995275	1.00164	0.582082	1.72362
PLEKHF1	0.996676	1.00115	0.583547	1.71759

## Sheet: Table S7
Table S7.Differentially expressed genes between low- and high-UXT-AS1 expression groups
ID	log2FC	PValue	FDR
PPBP	5.57962	1.02574e-16	1.82601e-12
SPINK4	6.0026	7.9054e-15	5.37105e-11
FCGBP	2.93141	9.05132e-15	5.37105e-11
SLC18A1	4.34775	9.07721e-14	4.03981e-10
APOB	3.7609	3.83309e-13	1.36473e-09
MEP1B	4.06207	8.22411e-13	2.44009e-09
SFTPC	5.95746	1.31092e-12	3.33387e-09
RBP2	3.63097	4.39437e-12	9.77858e-09
ISX	4.1681	7.64326e-12	1.51184e-08
ZNF114	2.63428	9.54069e-12	1.69843e-08
MTTP	3.89192	1.19134e-11	1.88382e-08
C6orf58	3.6402	1.26985e-11	1.88382e-08
SLC26A3	5.01703	1.54543e-11	2.11629e-08
NTRK1	-2.26293	2.71515e-11	3.4525e-08
TACR2	2.46541	3.57294e-11	4.24036e-08
UGT3A1	4.69939	4.7762e-11	5.31412e-08
MLN	6.1398	5.45067e-11	5.70782e-08
KLK12	3.33638	9.01496e-11	8.9158e-08
MALRD1	2.43663	9.88931e-11	9.26576e-08
DES	3.45881	2.28598e-10	2.03475e-07
LRRC26	3.89968	3.77066e-10	3.19644e-07
IL13RA2	-2.45891	4.16714e-10	3.37198e-07
REP15	2.23813	5.1155e-10	3.9594e-07
MEP1A	3.47863	6.9679e-10	5.16844e-07
MID2	-1.81678	7.30217e-10	5.19973e-07
CDX1	2.53902	1.15153e-09	7.88446e-07
ITLN1	3.69654	1.34536e-09	8.87041e-07
S100A7	3.87396	1.70553e-09	1.08435e-06
RETNLB	6.40987	1.89097e-09	1.1608e-06
HEPACAM2	2.59868	2.68529e-09	1.56138e-06
UGT2B17	3.37494	2.71895e-09	1.56138e-06
NCCRP1	2.55309	2.87722e-09	1.60063e-06
SRD5A2	-3.02887	3.35312e-09	1.80885e-06
ADH4	2.41006	4.24085e-09	2.21703e-06
IGF2	2.08869	4.35884e-09	2.21703e-06
CYP4F22	2.68228	5.32932e-09	2.63535e-06
FOLH1	1.83659	6.04939e-09	2.91057e-06
XAGE2	4.72154	6.91763e-09	3.24073e-06
MAGEA12	4.46865	1.23167e-08	5.57695e-06
SLC5A8	2.973	1.25311e-08	5.57695e-06
MMP3	2.17994	1.7824e-08	7.73907e-06
SYNM	1.86072	2.19185e-08	9.29032e-06
HP	-3.01255	3.09863e-08	1.26774e-05
FABP2	3.59149	3.13338e-08	1.26774e-05
MS4A10	4.16432	3.31154e-08	1.31005e-05
TPSG1	1.68526	3.45744e-08	1.33803e-05
PRR9	4.89808	3.697e-08	1.4003e-05
SMYD1	4.62417	3.95651e-08	1.46737e-05
ATOH1	4.12336	4.38936e-08	1.59468e-05
TMPRSS15	4.40271	4.95885e-08	1.76555e-05
C8G	1.75788	5.58874e-08	1.9508e-05
GRIP2	1.75655	6.45096e-08	2.20846e-05
C5orf67	-2.67095	7.04613e-08	2.3667e-05
MYH11	1.68703	7.49606e-08	2.4712e-05
OTOP3	2.74766	8.20112e-08	2.65448e-05
MAGEA3	6.66142	8.41237e-08	2.67423e-05
ITLN2	3.44612	1.04773e-07	3.27224e-05
C17orf78	2.48404	1.15422e-07	3.53582e-05
ZNF750	1.9842	1.17185e-07	3.53582e-05
NXPE2	2.4184	1.7973e-07	5.33259e-05
MUC21	2.68348	1.95111e-07	5.69404e-05
FABP1	3.14153	2.06399e-07	5.92632e-05
ENPP7	2.09278	2.14997e-07	6.07521e-05
PLEKHG4B	-1.43533	2.25286e-07	6.26648e-05
CHRM2	2.61153	2.68015e-07	7.34031e-05
CYP3A4	2.30521	4.06732e-07	0.000108792
ZG16	2.81078	4.0945e-07	0.000108792
ACTG2	2.00969	4.41892e-07	0.000115685
MAGEA6	6.63479	5.41276e-07	0.000137507
KLK5	3.18013	5.42156e-07	0.000137507
CLCA1	4.13517	5.48423e-07	0.000137507
NEUROD2	-2.29466	6.0063e-07	0.000148506
MTRNR2L12	1.51521	7.138e-07	0.000174069
SFTPB	2.39029	7.7048e-07	0.000185352
DEFA5	6.68546	7.88395e-07	0.000187134
KEL	-1.47902	8.02389e-07	0.000187949
HSPA6	-2.12855	8.68299e-07	0.000200746
TBX4	2.11057	8.9484e-07	0.00020423
FLJ22763	4.35935	9.46113e-07	0.000213199
TSPYL6	-2.94972	1.22917e-06	0.00027352
SBSN	1.93776	1.31259e-06	0.000288478
GALNT8	1.60512	1.39866e-06	0.000303647
HSPB3	2.63376	1.50737e-06	0.000323303
CYP2F1	2.07619	1.71063e-06	0.00036253
TRPA1	1.63599	1.89576e-06	0.000393722
CHST5	1.95021	1.90204e-06	0.000393722
CTCFL	2.78058	2.14535e-06	0.000438983
C20orf85	-3.56098	2.25252e-06	0.000455675
SLC10A2	3.10037	2.48227e-06	0.000491808
DLK1	2.36504	2.48639e-06	0.000491808
MYADML2	2.20032	2.58454e-06	0.000505605
GSDMC	1.42055	2.68814e-06	0.000520155
ATP12A	1.99029	2.85142e-06	0.000545816
HAND1	2.91685	3.08736e-06	0.000584694
AIRE	-1.10728	3.14347e-06	0.000589054
ALPI	2.8073	3.36071e-06	0.000623201
LINGO3	-1.47928	3.53431e-06	0.000648637
PNCK	1.89273	3.87871e-06	0.000704579
MYOCD	1.31683	4.00818e-06	0.000720744
C2orf82	1.3815	4.0743e-06	0.000725306
SYNPO2	1.27724	4.14156e-06	0.000729981
ABCG5	1.55632	4.55858e-06	0.000795606
DUSP9	1.81912	4.8755e-06	0.000842656
MGAM	1.39086	5.1398e-06	0.000879796
AKR1C4	1.63832	5.45265e-06	0.000924458
C1orf189	-2.04588	6.17343e-06	0.00103679
TGM4	-1.98766	6.76557e-06	0.00112561
GUCY2C	1.50482	6.93297e-06	0.00114278
SLC2A4	1.27866	7.15885e-06	0.00116919
YBX2	1.49996	7.22562e-06	0.00116937
CLPSL1	3.03028	7.71667e-06	0.00123759
CEACAM8	-2.276	7.97758e-06	0.00126332
COL9A3	1.54576	8.01905e-06	0.00126332
C10orf99	3.02811	8.44416e-06	0.00131862
FCRL4	-1.68045	8.67906e-06	0.00134352
PSMA8	-1.70216	9.39574e-06	0.00144192
CGA	-1.93133	1.03725e-05	0.00157822
HPSE2	1.32849	1.09762e-05	0.00165592
COL11A2	1.90378	1.13605e-05	0.00169949
LCT	2.55156	1.16469e-05	0.00172138
WDR38	-2.0131	1.17002e-05	0.00172138
URAD	2.74285	1.19884e-05	0.00174932
GIP	2.61725	1.27976e-05	0.00183728
CSAG1	2.05906	1.30811e-05	0.00186296
PVALB	-1.28152	1.33083e-05	0.00188027
APOA4	3.64863	1.3789e-05	0.00193285
MAGEC2	5.315	1.3989e-05	0.00194557
FADS6	2.0259	1.49259e-05	0.00205215
PIP	-2.60564	1.57386e-05	0.00213877
TINCR	1.0581	1.88494e-05	0.0025421
TMEM252	1.35145	1.90016e-05	0.00254336
HES6	1.08376	1.92324e-05	0.00255504
ADGRG4	1.9387	1.9691e-05	0.00258264
ABCC2	1.11004	1.97303e-05	0.00258264
TF	1.61578	2.07743e-05	0.00269945
ATP6V0A4	1.60395	2.50218e-05	0.00320459
SERPINA9	-1.977	2.58554e-05	0.0032877
DPPA2	3.27795	2.66419e-05	0.00336368
TCL1A	-2.30021	2.73784e-05	0.00343232
SLC6A2	1.8018	2.78663e-05	0.00346907
NPPC	-1.63545	2.96205e-05	0.00366183
CBLN1	-1.36847	2.99395e-05	0.00367574
FCER2	-2.05914	3.01833e-05	0.00368029
UPK1A	1.61563	3.1453e-05	0.00380902
SPRR2E	3.59509	3.21078e-05	0.00383687
SPDYC	1.78562	3.2114e-05	0.00383687
CEND1	1.53438	3.32592e-05	0.00393568
NXPE1	2.10451	3.35537e-05	0.00393568
CDH26	1.08723	3.36043e-05	0.00393568
PMCH	-1.06216	3.43534e-05	0.00399712
P2RX5	-1.44242	3.49531e-05	0.00404048
SI	3.12627	3.6237e-05	0.00416188
MT4	5.99473	3.8547e-05	0.00439881
NKX6-2	-2.25572	4.33654e-05	0.00489722
DEFA6	4.94147	4.34648e-05	0.00489722
ANKRD33	1.81711	4.44444e-05	0.00496179
FOXE1	1.65831	4.45953e-05	0.00496179
STUM	1.31521	4.49174e-05	0.00496658
ABCG8	1.68824	4.52957e-05	0.0049775
GREM2	1.30849	4.73912e-05	0.00515972
SLC28A1	1.11791	4.92405e-05	0.00525172
FAM129C	-1.79207	4.96582e-05	0.005262
MYBPC2	-1.18156	5.06714e-05	0.00533352
DSG1	1.94112	5.24588e-05	0.00546124
DDX53	4.3842	5.55667e-05	0.00572106
SHISA8	-1.70085	5.55973e-05	0.00572106
AZU1	-1.49891	5.6873e-05	0.0058187
CTSV	1.02457	5.77937e-05	0.00587911
TPH1	1.22628	5.87283e-05	0.00590667
CD19	-1.61695	5.94338e-05	0.00594405
CLDN6	1.77962	5.98734e-05	0.00595456
SPRR2A	2.04631	6.15612e-05	0.0060884
TNFRSF13C	-1.41845	6.29631e-05	0.00619264
RASGRP2	-1.04547	6.34015e-05	0.0062015
GPA33	1.34163	6.4596e-05	0.00628381
CYSLTR1	-1.06738	6.68731e-05	0.00646997
PENK	-1.51347	6.83072e-05	0.006573
ASAH2	1.16094	7.00581e-05	0.00670524
LIPF	3.44231	7.54556e-05	0.0071072
STAP1	-1.25658	7.72981e-05	0.00724243
SMPX	1.21515	8.37412e-05	0.00776438
CCL24	1.45691	8.53343e-05	0.00782973
GP1BA	-1.077	8.62054e-05	0.00782973
ANKRD30A	-3.48293	8.78654e-05	0.00794
MDS2	-1.1924	9.30339e-05	0.00832256
PCP4L1	1.25822	9.46357e-05	0.00839062
C1orf64	-2.33332	9.47373e-05	0.00839062
WDR49	-1.44141	9.59245e-05	0.00842961
UGT2B10	2.95417	9.61246e-05	0.00842961
RGS9BP	1.10629	9.70771e-05	0.0084714
BLK	-1.67253	9.83795e-05	0.00850748
MUCL1	-2.80575	9.84463e-05	0.00850748
EFCAB1	1.16468	9.96469e-05	0.00856963
CCDC60	1.8395	0.000101766	0.00870977
XPNPEP2	1.47794	0.000104573	0.00890721
KLHL32	1.21433	0.000106133	0.00899701
PLA2G12B	2.48311	0.000112332	0.00947741
TMPRSS11A	1.85239	0.000120639	0.00999433
VPREB3	-1.53408	0.000120928	0.00999433
UGT2B28	-3.47522	0.000121266	0.00999433
LHX5	-1.65447	0.000124434	0.0101048
SOX8	-1.00267	0.000126763	0.010165
ALDOB	1.34712	0.000134156	0.0107096
TMEM88B	1.70981	0.000134812	0.0107139
SRRM4	1.35466	0.000146497	0.0115908
RIMS1	1.39302	0.000148103	0.0116261
NOTUM	1.27882	0.000148248	0.0116261
SNCG	1.06048	0.000149039	0.0116368
SCGB3A1	1.89005	0.000155495	0.0120878
PAX5	-1.60187	0.00016338	0.0126456
CD22	-1.18575	0.000164636	0.0126877
INSL4	-2.61808	0.000166942	0.0127557
TBR1	-1.54509	0.000166951	0.0127557
OR1N2	-4.65711	0.000168927	0.0128514
KLHL14	-1.32776	0.000174547	0.0132225
SSX1	4.49473	0.000178166	0.0134395
CD79B	-1.23865	0.000183473	0.0136121
FDCSP	-1.58901	0.000184156	0.0136121
MAGEA10	2.38837	0.000184278	0.0136121
BPIFB4	-2.56263	0.000187183	0.0137696
FCAMR	-1.44849	0.0001945	0.014135
LRRTM1	1.70346	0.000194532	0.014135
FAM183A	1.382	0.000199382	0.014364
SPIB	-1.14285	0.000200105	0.014364
CSAG3	2.3768	0.00020546	0.0146892
TTC29	-1.83917	0.000208271	0.0148306
TIMD4	-1.20474	0.000224263	0.0157178
STMN4	1.70434	0.000226891	0.0157583
KRT20	2.18212	0.000228213	0.0157583
S100G	2.23785	0.000229742	0.015791
VWC2	1.25697	0.000241747	0.0164888
PROK1	-1.35054	0.000243699	0.0165526
ADH7	2.50707	0.000256897	0.0170645
KLHDC7B	1.34221	0.00026236	0.0173626
BPIFA1	3.61389	0.00026889	0.0176232
CA6	2.54597	0.00027699	0.0179545
TMEM40	1.43348	0.000296037	0.0187051
FCRLA	-1.55782	0.000297185	0.0187051
FGF19	1.41272	0.000301619	0.0189064
B3GALT2	1.09642	0.000322763	0.0200903
CCR7	-1.14325	0.000326579	0.020257
AC097372.1	-1.01887	0.000339179	0.0208209
CRLF2	1.05366	0.000345893	0.021138
TMPRSS11E	1.43655	0.000349696	0.0212467
FAT2	1.1238	0.000357355	0.0214196
CAMP	-1.02463	0.000359365	0.0214678
PAEP	1.85885	0.000368343	0.0219234
C11orf16	-1.07112	0.000369454	0.0219234
ACP7	1.45693	0.00039223	0.0230445
CLEC3A	-2.34678	0.000404344	0.0236005
FCMR	-1.00517	0.000406815	0.0236187
TYRP1	1.07302	0.000408638	0.0236187
SPINK13	-1.1269	0.000411597	0.0237128
MKRN3	1.37835	0.000415725	0.0238733
SERPINB13	2.27546	0.000432428	0.0247527
MYRFL	1.2281	0.000441355	0.0251513
TUBA4B	-1.36997	0.00044363	0.0251513
DMRT3	-1.35883	0.000452729	0.0255857
STRA8	1.61512	0.000457051	0.0256811
HOXC13	2.45472	0.00045738	0.0256811
GRIN1	1.04309	0.000458745	0.0256811
FCRL1	-1.64748	0.000469535	0.0260395
APOL5	-1.98823	0.000472256	0.026109
ANKRD34B	1.48342	0.000486023	0.0267714
A2ML1	1.7952	0.000488925	0.0267811
MT1H	1.15695	0.000493855	0.0269681
UGT2B11	-1.92933	0.000501918	0.0272413
AFP	-1.38129	0.000517253	0.0278822
TUBA3C	3.02579	0.000518968	0.0278822
MAB21L2	1.31981	0.000556243	0.0296474
GSX2	-1.31823	0.000564223	0.029983
CKM	1.16227	0.000576713	0.0304648
SLC39A2	1.74734	0.000582116	0.0306228
GAST	2.3856	0.000583144	0.0306228
ALPP	1.80064	0.0005868	0.030634
DMRT2	-1.0424	0.000614081	0.0317787
CD79A	-1.26652	0.000619713	0.0319224
NTS	-1.64171	0.000634051	0.032342
MAP3K19	-1.38066	0.000643823	0.0327467
ANKRD45	-1.04454	0.000651968	0.0329726
BTLA	-1.05417	0.000668023	0.0335936
TMEM229A	1.21989	0.000696964	0.034357
SCGB2A2	-4.53924	0.000698642	0.034357
APOBEC4	-1.46377	0.000708668	0.034754
SLC28A2	1.53311	0.000725504	0.0353847
PSG5	1.22039	0.000742097	0.0358989
PLAC1	1.26333	0.000758078	0.0364738
FABP7	-1.51383	0.000775187	0.036952
IL36B	2.09411	0.000785751	0.0372422
ZP2	1.67822	0.000832318	0.0388896
NEUROG3	1.28442	0.000840065	0.0390466
RTL1	-1.76204	0.000842495	0.0390575
CFAP77	-1.42162	0.000870515	0.0399405
AICDA	-1.17177	0.000880902	0.0401069
C3orf30	-2.41613	0.000895467	0.0405649
CFC1B	-2.96473	0.000899907	0.0405649
TRPM8	-1.0304	0.000904547	0.0406464
CASP14	2.4326	0.000915816	0.0409632
CD5L	-1.43428	0.000925256	0.0411785
TNFRSF13B	-1.34479	0.000949047	0.041895
MT1G	1.11027	0.000955701	0.0420084
AMY1A	3.49775	0.000962136	0.0421871
BFSP2	-1.00307	0.000971833	0.0425075
BMP3	1.03197	0.000976661	0.042614
SCGB1D2	-1.9024	0.00104038	0.0448446
APOA1	1.68	0.00104774	0.0450529
ADAM2	3.07503	0.00105828	0.0451787
INHA	1.01914	0.00107138	0.0456285
CNR2	-1.38307	0.00108492	0.045985
UPK3A	1.00512	0.00110778	0.0468016
CD177	-1.25421	0.00110944	0.0468016
PRSS33	1.45694	0.00113932	0.0474994
KLK15	1.38721	0.00117038	0.0484539

## Sheet: Table S8
Table S8. GO term analysis results of DEGs between low- and high-UXT-AS1 expression groups
Category	Term	Count	%	PValue	Genes	List Total	Pop Hits	Pop Total	Fold Enrichment	Bonferroni	Benjamini	FDR
GOTERM_CC_DIRECT	GO:0005576~extracellular region	66	0.189399	7.5351e-13	FDCSP, FGF19, CGA, MTRNR2L12, S100A7, HP, SPINK4, NOTUM, MMP3, APOA4, APOB, APOA1, COL11A2, KLK15, IL13RA2, GIP, ZP2, BPIFA1, PMCH, CAMP, C10ORF99, INHA, CTSV, C8G, CBLN1, PPBP, DEFA6, PSG5, DEFA5, TMPRSS11E, PROK1, CA6, NPPC, IL36B, CFC1B, TMPRSS11A, PAEP, TF, BPIFB4, CRLF2, ITLN2, ACP7, ADH7, GAST, GREM2, AZU1, COL9A3, FCMR, PLA2G12B, CLPSL1, PIP, SFTPC, SFTPB, MLN, BMP3, PLAC1, CD5L, IGF2, A2M…	287	1610	18224	2.60303	1.63511e-10	1.63511e-10	9.57046e-10
GOTERM_CC_DIRECT	GO:0005615~extracellular space	51	0.146354	9.35775e-09	RETNLB, INSL4, C6ORF58, HP, DLK1, MMP3, APOA4, ACTG2, SERPINA9, APOB, APOA1, CEACAM8, KLK12, PRSS33, IL13RA2, GIP, CLCA1, BPIFA1, CAMP, C10ORF99, CTSV, PPBP, DEFA6, SCGB1D2, DEFA5, CA6, NPPC, IL36B, SCGB3A1, AMY1A, MDS2, TF, SPINK13, VPREB3, GAST, GREM2, AZU1, CCL24, PIP, SFTPC, VWC2, SERPINB13, SFTPB, BMP3, KLK5, CD5L, IGF2, A2ML1, AFP, MEP1A, MEP1B	287	1347	18224	2.40417	2.03063e-06	1.01532e-06	1.18855e-05
GOTERM_MF_DIRECT	GO:0017127~cholesterol transporter activity	5	0.0143484	5.81492e-05	APOA4, ABCG8, APOB, APOA1, ABCG5	253	15	16881	22.2411	0.0216843	0.0216843	0.0803776
GOTERM_CC_DIRECT	GO:0016324~apical plasma membrane	16	0.045915	5.98847e-05	TF, SI, UPK3A, SLC10A2, ABCG8, SLC26A3, ABCG5, UPK1A, MGAM, DSG1, PIP, SLC5A8, S100G, ABCC2, ATP6V0A4, LCT	287	291	18224	3.49131	0.0129113	0.00432242	0.0760345
GOTERM_MF_DIRECT	GO:0005179~hormone activity	9	0.0258272	8.1253e-05	MLN, CGA, RETNLB, INSL4, GIP, NPPC, IGF2, GAST, INHA	253	94	16881	6.3884	0.0301692	0.0152001	0.112297
GOTERM_BP_DIRECT	GO:0009813~flavonoid biosynthetic process	5	0.0143484	0.00023726	UGT2B17, UGT2B11, UGT2B10, UGT3A1, UGT2B28	265	20	16792	15.8415	0.238997	0.238997	0.380898
GOTERM_BP_DIRECT	GO:0042158~lipoprotein biosynthetic process	4	0.0114787	0.00030089	APOA4, APOB, APOA1, MTTP	265	9	16792	28.1627	0.292754	0.159021	0.482818
GOTERM_BP_DIRECT	GO:0052696~flavonoid glucuronidation	5	0.0143484	0.000349464	UGT2B17, UGT2B11, UGT2B10, UGT3A1, UGT2B28	265	22	16792	14.4014	0.331222	0.125498	0.560558
GOTERM_BP_DIRECT	GO:0001523~retinoid metabolic process	7	0.0200878	0.000384	APOA4, APOB, APOA1, AKR1C4, ADH4, RBP2, ADH7	265	61	16792	7.27151	0.357295	0.104629	0.615795
GOTERM_CC_DIRECT	GO:0031090~organelle membrane	8	0.0229575	0.00043625	CYP3A4, UGT2B17, CYP2F1, UGT2B11, CYP4F22, SRD5A2, UGT2B10, UGT2B28	287	87	18224	5.83892	0.0903422	0.0233937	0.55268
GOTERM_MF_DIRECT	GO:0008289~lipid binding	10	0.0286969	0.000447123	APOA4, APOA1, BPIFB4, BPIFA1, RASGRP2, FABP1, FABP7, MTTP, LIPF, APOL5	253	151	16881	4.41876	0.155156	0.054651	0.616504
GOTERM_BP_DIRECT	GO:0042632~cholesterol homeostasis	7	0.0200878	0.000498558	MALRD1, APOA4, ABCG8, APOB, APOA1, ABCG5, MTTP	265	64	16792	6.93066	0.436723	0.108453	0.798814
GOTERM_BP_DIRECT	GO:0019433~triglyceride catabolic process	5	0.0143484	0.000582354	APOB, APOA1, FABP1, FABP2, FABP7	265	25	16792	12.6732	0.488539	0.10573	0.932486
GOTERM_BP_DIRECT	GO:0033344~cholesterol efflux	5	0.0143484	0.000582354	APOA4, ABCG8, APOB, APOA1, ABCG5	265	25	16792	12.6732	0.488539	0.10573	0.932486
GOTERM_CC_DIRECT	GO:0034774~secretory granule lumen	4	0.0114787	0.000757586	TF, GIP, APOA1, DEFA5	287	12	18224	21.1661	0.151647	0.0323567	0.957977
GOTERM_MF_DIRECT	GO:0019841~retinol binding	4	0.0114787	0.000841581	ADH4, RBP2, ADH7, C8G	253	13	16881	20.5303	0.271967	0.0762856	1.15746
GOTERM_MF_DIRECT	GO:0015020~glucuronosyltransferase activity	5	0.0143484	0.000858567	UGT2B17, UGT2B11, UGT2B10, UGT3A1, UGT2B28	253	29	16881	11.504	0.276619	0.0627111	1.18069
GOTERM_BP_DIRECT	GO:0006508~proteolysis	19	0.0545241	0.000982253	CLCA1, KEL, KLK5, MMP3, TPSG1, XPNPEP2, AZU1, FOLH1, CASP14, ADAM2, TMPRSS11E, PIP, KLK12, MEP1A, MEP1B, TMPRSS11A, PRSS33, KLK15, TMPRSS15	265	500	16792	2.40791	0.677331	0.14921	1.56809
GOTERM_BP_DIRECT	GO:0044245~polysaccharide digestion	3	0.00860906	0.00144695	SI, MGAM, LCT	265	4	16792	47.5245	0.811121	0.188062	2.30188
GOTERM_MF_DIRECT	GO:0004252~serine-type endopeptidase activity	12	0.0344362	0.00161568	AZU1, TMPRSS11E, KLK5, KLK12, HP, TMPRSS11A, PRSS33, MMP3, KLK15, CTSV, TMPRSS15, TPSG1	253	255	16881	3.13992	0.456434	0.0966098	2.21113
GOTERM_BP_DIRECT	GO:0008544~epidermis development	7	0.0200878	0.00221199	S100A7, CASP14, SPRR2A, KLK5, RBP2, ZNF750, SPRR2E	265	85	16792	5.21838	0.921826	0.246632	3.49876
GOTERM_BP_DIRECT	GO:0007588~excretion	5	0.0143484	0.00262312	ABCG8, SLC26A3, ABCG5, TACR2, ATP6V0A4	265	37	16792	8.56298	0.951354	0.260897	4.13627
GOTERM_CC_DIRECT	GO:0070062~extracellular exosome	62	0.177921	0.00459358	SNCG, S100A7, C6ORF58, HP, FCRL4, APOA4, ACTG2, APOB, DES, AKR1C4, APOA1, SLC2A4, NCCRP1, PVALB, SBSN, CEACAM8, KLK12, CAMP, LRRC26, CTSV, C8G, FOLH1, MGAM, CA6, GPA33, SCGB3A1, AMY1A, TF, ITLN1, FCER2, ALDOB, PSMA8, AZU1, CD177, UPK1A, FAT2, HSPA6, PIP, CD22, TGM4, GP1BA, SERPINB13, BMP3, MUC21, SI, CD5L, IGF2, UPK3A, A2ML1, XPNPEP2, MID2, CD19, CASP14, DSG1, MEP1A, SLC5A8, MYH11, CD79B, FABP1, …	287	2811	18224	1.40053	0.631791	0.153392	5.68017
GOTERM_CC_DIRECT	GO:0005771~multivesicular body	4	0.0114787	0.00472244	ZP2, SLC2A4, CD79A, SFTPB	287	22	18224	11.5451	0.641991	0.136484	5.83513
GOTERM_CC_DIRECT	GO:0005887~integral component of plasma membrane	36	0.103309	0.00494828	CYSLTR1, TACR2, SLC6A2, FCER2, TPSG1, SLC2A4, UPK1A, ADAM2, CNR2, CEACAM8, GP1BA, SLC28A2, SLC28A1, SLC39A2, CLCA1, GRIN1, TNFRSF13B, TRPA1, SLC10A2, P2RX5, SLC26A3, FOLH1, CD19, CHRM2, TMPRSS11E, NTRK1, SLC5A8, MEP1A, MEP1B, GPA33, CD79B, TMPRSS11A, CD79A, ABCC2, SLC18A1, LCT	287	1415	18224	1.6155	0.659194	0.125895	6.10616
GOTERM_BP_DIRECT	GO:0007399~nervous system development	12	0.0344362	0.00587517	P2RX5, FGF19, APOB, CBLN1, SRRM4, CHRM2, NEUROD2, HES6, NEUROG3, INHA, FABP7, MAB21L2	265	287	16792	2.64945	0.998866	0.460207	9.04159
GOTERM_CC_DIRECT	GO:0009897~external side of plasma membrane	10	0.0286969	0.00663786	CCR7, CD19, TRPM8, SLC2A4, FCER2, TNFRSF13B, TNFRSF13C, CD79B, CD79A, CTSV	287	213	18224	2.98114	0.764305	0.14835	8.11113
GOTERM_BP_DIRECT	GO:0019233~sensory perception of pain	5	0.0143484	0.00895236	GIP, PENK, TRPA1, GRIN1, CNR2	265	52	16792	6.09289	0.999968	0.577914	13.4655
GOTERM_MF_DIRECT	GO:0030246~carbohydrate binding	9	0.0258272	0.00934701	ITLN1, FCER2, CLEC3A, ZG16, SI, MGAM, ITLN2, CD22, GALNT8	253	196	16881	3.06383	0.970998	0.396959	12.1779
GOTERM_CC_DIRECT	GO:0072562~blood microparticle	8	0.0229575	0.0102444	APOA4, ACTG2, TF, APOA1, HSPA6, HP, CD5L, C8G	287	152	18224	3.34201	0.892955	0.200245	12.2596
GOTERM_CC_DIRECT	GO:0043025~neuronal cell body	12	0.0344362	0.0112902	SNCG, APOB, GIP, PENK, PVALB, CHRM2, NTRK1, KLHL14, CNR2, SRD5A2, INHA, FABP7	287	315	18224	2.41898	0.914899	0.200678	13.4299
GOTERM_MF_DIRECT	GO:0015643~toxic substance binding	3	0.00860906	0.0132735	AZU1, DSG1, GUCY2C	253	12	16881	16.6808	0.993511	0.467251	16.8707
GOTERM_MF_DIRECT	GO:0008236~serine-type peptidase activity	5	0.0143484	0.0145197	TMPRSS11E, KLK5, KLK12, KLK15, TPSG1	253	63	16881	5.2955	0.99597	0.458099	18.3107
GOTERM_BP_DIRECT	GO:0007585~respiratory gaseous exchange	4	0.0114787	0.0160524	CYSLTR1, GRIN1, SFTPC, SFTPB	265	34	16792	7.45483	1	0.761357	22.9151
GOTERM_BP_DIRECT	GO:0007586~digestion	5	0.0143484	0.017238	CLPSL1, MEP1A, MEP1B, FABP2, AMY1A	265	63	16792	5.02905	1	0.760587	24.3953
GOTERM_CC_DIRECT	GO:0005796~Golgi lumen	6	0.0172181	0.0176537	MUCL1, CGA, MUC21, DEFA6, ZG16, DEFA5	287	96	18224	3.96864	0.979039	0.275366	20.2463
GOTERM_CC_DIRECT	GO:0042627~chylomicron	3	0.00860906	0.0197216	APOA4, APOB, APOA1	287	14	18224	13.6068	0.986731	0.282863	22.3526
GOTERM_BP_DIRECT	GO:0042157~lipoprotein metabolic process	4	0.0114787	0.0216186	APOA4, APOB, APOA1, APOL5	265	38	16792	6.67011	1	0.813077	29.6369
GOTERM_BP_DIRECT	GO:0042493~response to drug	11	0.0315666	0.0223697	ABCG8, GIP, APOA1, ABCG5, SLC6A2, NTRK1, TRPA1, NPPC, SPINK4, SRD5A2, CSAG3	265	304	16792	2.29285	1	0.803579	30.5006
GOTERM_MF_DIRECT	GO:0005200~structural constituent of cytoskeleton	6	0.0172181	0.0246003	DES, TUBA3C, BFSP2, SYNM, TUBA4B, KRT20	253	110	16881	3.63945	0.999916	0.608993	29.137
GOTERM_BP_DIRECT	GO:0045471~response to ethanol	6	0.0172181	0.0250634	PENK, SLC2A4, NTRK1, GRIN1, NPPC, ADH7	265	105	16792	3.62092	1	0.820677	33.5172
GOTERM_CC_DIRECT	GO:0071682~endocytic vesicle lumen	3	0.00860906	0.0254774	APOB, APOA1, HP	287	16	18224	11.9059	0.996303	0.329692	27.9485
GOTERM_CC_DIRECT	GO:0032982~myosin filament	3	0.00860906	0.0254774	ACTG2, MYBPC2, MYH11	287	16	18224	11.9059	0.996303	0.329692	27.9485
GOTERM_BP_DIRECT	GO:0008209~androgen metabolic process	3	0.00860906	0.0255571	CYP3A4, AKR1C4, SRD5A2	265	16	16792	11.8811	1	0.809	34.0566
GOTERM_MF_DIRECT	GO:0004222~metalloendopeptidase activity	6	0.0172181	0.0272311	CLCA1, ADAM2, KEL, MEP1A, MEP1B, MMP3	253	113	16881	3.54283	0.99997	0.611797	31.7347
GOTERM_BP_DIRECT	GO:0002250~adaptive immune response	7	0.0200878	0.0296298	BTLA, TNFRSF13B, TNFRSF13C, CD79B, CD79A, FCAMR, FCRL4	265	148	16792	2.99704	1	0.83831	38.3522
GOTERM_BP_DIRECT	GO:0045796~negative regulation of intestinal cholesterol absorption	2	0.00573937	0.0311973	ABCG8, ABCG5	265	2	16792	63.366	1	0.838622	39.9344
GOTERM_BP_DIRECT	GO:0010949~negative regulation of intestinal phytosterol absorption	2	0.00573937	0.0311973	ABCG8, ABCG5	265	2	16792	63.366	1	0.838622	39.9344
GOTERM_BP_DIRECT	GO:0019731~antibacterial humoral response	4	0.0114787	0.0316992	BPIFA1, DEFA6, DEFA5, CAMP	265	44	16792	5.76055	1	0.828908	40.433
GOTERM_CC_DIRECT	GO:0031225~anchored component of membrane	6	0.0172181	0.0328092	ALPI, CD177, ITLN1, CEACAM8, ALPP, XPNPEP2	287	113	18224	3.37159	0.999282	0.382824	34.5385
GOTERM_MF_DIRECT	GO:0016209~antioxidant activity	3	0.00860906	0.0353419	APOA4, FABP1, HP	253	20	16881	10.0085	0.999999	0.677103	39.1979
GOTERM_MF_DIRECT	GO:0005319~lipid transporter activity	3	0.00860906	0.0353419	APOA4, APOB, MTTP	253	20	16881	10.0085	0.999999	0.677103	39.1979
GOTERM_CC_DIRECT	GO:0034361~very-low-density lipoprotein particle	3	0.00860906	0.0387212	APOA4, APOB, APOA1	287	20	18224	9.52474	0.99981	0.414679	39.4429
GOTERM_BP_DIRECT	GO:0035914~skeletal muscle cell differentiation	4	0.0114787	0.0416689	ANKRD33, PAX5, SMYD1, SOX8	265	49	16792	5.17274	1	0.892123	49.5666
GOTERM_BP_DIRECT	GO:0018149~peptide cross-linking	4	0.0114787	0.0438306	SPRR2A, TGM4, SPRR2E, PRR9	265	50	16792	5.06928	1	0.893856	51.3653
GOTERM_MF_DIRECT	GO:0005415~nucleoside:sodium symporter activity	2	0.00573937	0.0441214	SLC28A2, SLC28A1	253	3	16881	44.4822	1	0.729804	46.4188
GOTERM_MF_DIRECT	GO:0035276~ethanol binding	2	0.00573937	0.0441214	ADH4, ADH7	253	3	16881	44.4822	1	0.729804	46.4188
GOTERM_CC_DIRECT	GO:0031526~brush border membrane	4	0.0114787	0.0458649	SLC26A3, ITLN1, ATP6V0A4, MTTP	287	51	18224	4.98026	0.999962	0.450805	44.9167
GOTERM_CC_DIRECT	GO:0019815~B cell receptor complex	2	0.00573937	0.0463483	CD79B, CD79A	287	3	18224	42.3322	0.999966	0.435671	45.2701
GOTERM_BP_DIRECT	GO:0050955~thermoception	2	0.00573937	0.0464304	TRPM8, TRPA1	265	3	16792	42.244	1	0.897724	53.449

## Sheet: Table S9
Table S9. KEGG analysis results of DEGs between low- and high-UXT-AS1 expression groups
Category	Term	Count	%	PValue	Genes	List Total	Pop Hits	Pop Total	Fold Enrichment	Bonferroni	Benjamini	FDR
KEGG_PATHWAY	hsa04975:Fat digestion and absorption	10	0.0286969	8.19271e-09	APOA4, ABCG8, APOB, APOA1, ABCG5, PLA2G12B, FABP1, FABP2, MTTP, LIPF	113	39	6879	15.6093	1.26987e-06	1.26987e-06	9.83892e-06
KEGG_PATHWAY	hsa00980:Metabolism of xenobiotics by cytochrome P450	9	0.0258272	2.37004e-05	CYP3A4, UGT2B17, CYP2F1, AKR1C4, ADH4, UGT2B11, ADH7, UGT2B10, UGT2B28	113	74	6879	7.40385	0.00366686	0.00183511	0.0284589
KEGG_PATHWAY	hsa05340:Primary immunodeficiency	6	0.0172181	0.00019971	CD19, TNFRSF13B, TNFRSF13C, AIRE, AICDA, CD79A	113	34	6879	10.7428	0.0304839	0.0102663	0.239576
KEGG_PATHWAY	hsa00140:Steroid hormone biosynthesis	7	0.0200878	0.000331063	CYP3A4, UGT2B17, AKR1C4, UGT2B11, SRD5A2, UGT2B10, UGT2B28	113	58	6879	7.34712	0.0500285	0.0127489	0.396862
KEGG_PATHWAY	hsa04977:Vitamin digestion and absorption	5	0.0143484	0.000388456	APOA4, FOLH1, APOB, APOA1, RBP2	113	22	6879	13.8355	0.0584448	0.0119722	0.465515
KEGG_PATHWAY	hsa00830:Retinol metabolism	7	0.0200878	0.000566619	CYP3A4, UGT2B17, ADH4, UGT2B11, ADH7, UGT2B10, UGT2B28	113	64	6879	6.65832	0.0841025	0.0145351	0.678356
KEGG_PATHWAY	hsa00982:Drug metabolism - cytochrome P450	7	0.0200878	0.00078476	CYP3A4, UGT2B17, ADH4, UGT2B11, ADH7, UGT2B10, UGT2B28	113	68	6879	6.26666	0.114573	0.0172334	0.938387
KEGG_PATHWAY	hsa05204:Chemical carcinogenesis	7	0.0200878	0.00184017	CYP3A4, UGT2B17, ADH4, UGT2B11, ADH7, UGT2B10, UGT2B28	113	80	6879	5.32666	0.248354	0.035057	2.18768
KEGG_PATHWAY	hsa04978:Mineral absorption	5	0.0143484	0.00547701	SLC26A3, TF, S100G, MT1H, MT1G	113	44	6879	6.91774	0.573128	0.0902502	6.38282
KEGG_PATHWAY	hsa00983:Drug metabolism - other enzymes	5	0.0143484	0.00642237	CYP3A4, UGT2B17, UGT2B11, UGT2B10, UGT2B28	113	46	6879	6.61697	0.631634	0.0950429	7.44595
KEGG_PATHWAY	hsa00053:Ascorbate and aldarate metabolism	4	0.0114787	0.00924753	UGT2B17, UGT2B11, UGT2B10, UGT2B28	113	27	6879	9.01868	0.763081	0.122705	10.5575
KEGG_PATHWAY	hsa00040:Pentose and glucuronate interconversions	4	0.0114787	0.016077	UGT2B17, UGT2B11, UGT2B10, UGT2B28	113	33	6879	7.37892	0.918909	0.188888	17.6872
KEGG_PATHWAY	hsa00860:Porphyrin and chlorophyll metabolism	4	0.0114787	0.0304572	UGT2B17, UGT2B11, UGT2B10, UGT2B28	113	42	6879	5.79772	0.991723	0.308429	31.0272
KEGG_PATHWAY	hsa04973:Carbohydrate digestion and absorption	4	0.0114787	0.0304572	SI, MGAM, LCT, AMY1A	113	42	6879	5.79772	0.991723	0.308429	31.0272

## Sheet: Table S10
Table S10. Multivariate survival analysis results of DEGs between low- and high-UXT-AS1 expression groups
ID	P	HR	Low 95%CI	High 95%CI
SCGB1D2	0.0062913	2.16154	1.24342	3.75758
TTC29	0.00655333	0.43646	0.240091	0.793437
APOB	0.0174077	0.528859	0.312834	0.89406
UGT2B11	0.0199785	0.511277	0.290562	0.899648
SLC28A2	0.0222002	0.533732	0.311624	0.914146
HP	0.0278725	0.542695	0.314757	0.935702
TRPM8	0.031877	1.87621	1.05605	3.33334
DMRT2	0.0332651	0.554562	0.322266	0.9543
CKM	0.0354903	1.84933	1.04262	3.28022
AKR1C4	0.0398114	0.571682	0.335443	0.974295
FGF19	0.0464177	1.72487	1.00869	2.94956
CCL24	0.0481647	0.550551	0.30457	0.995194
SPRR2E	0.0487838	1.71655	1.00289	2.93808
IGF2	0.0553699	0.552928	0.301598	1.0137
TMPRSS11E	0.0585393	1.71892	0.980624	3.01306
C1orf64	0.060576	0.586533	0.335961	1.02399
IL36B	0.0611753	1.64911	0.97683	2.78408
SPRR2A	0.0661448	1.65072	0.967131	2.81749
MUC21	0.0683137	1.65644	0.962774	2.8499
PROK1	0.0702157	0.613265	0.361217	1.04119
MAB21L2	0.0707794	0.583923	0.325775	1.04663
CASP14	0.0717294	1.63019	0.957735	2.7748
SOX8	0.0764973	0.623283	0.369414	1.05162
SRRM4	0.0770334	1.63064	0.948342	2.80382
ADH4	0.0787268	0.609235	0.35064	1.05854
NPPC	0.0789446	0.622448	0.366776	1.05634
MAGEC2	0.084099	1.59914	0.938746	2.7241
A2ML1	0.0879025	1.57937	0.93439	2.66957
CAMP	0.0882084	0.621224	0.359392	1.07381
AMY1A	0.0890624	1.57707	0.932811	2.6663
SYNPO2	0.092838	0.615049	0.348926	1.08414
INSL4	0.0943972	1.56698	0.925748	2.65239
TNFRSF13C	0.0958533	0.597053	0.325381	1.09555
MT4	0.0966048	1.62349	0.916647	2.87538
CTSV	0.0972677	1.59229	0.918845	2.75931
APOA4	0.098572	0.632242	0.366962	1.08929
SBSN	0.0997213	1.55667	0.919112	2.63648
UGT2B17	0.100749	0.621434	0.352101	1.09679
SPIB	0.103987	0.648641	0.384921	1.09304
KLK5	0.104776	1.54479	0.913407	2.61262
C10orf99	0.10777	1.54575	0.909167	2.62806
GREM2	0.113288	0.624939	0.349262	1.11821
VWC2	0.113666	1.53687	0.902401	2.61741
COL11A2	0.115311	0.64044	0.367807	1.11516
MAGEA6	0.117081	1.52425	0.899736	2.58224
SI	0.117613	0.647634	0.375859	1.11592
ITLN1	0.119063	0.654832	0.384527	1.11515
TPSG1	0.124154	1.53415	0.889077	2.64726
HAND1	0.124292	1.50395	0.893775	2.5307
SLC2A4	0.128059	0.667991	0.397272	1.12319
CCR7	0.129977	0.648109	0.369697	1.13619
INHA	0.132127	1.50884	0.883313	2.57732
MYADML2	0.133656	1.49878	0.883256	2.54326
AIRE	0.141963	0.672045	0.395399	1.14225
PCP4L1	0.142707	0.660543	0.379387	1.15006
SLC26A3	0.143241	0.677818	0.402703	1.14088
CDH26	0.143949	0.669705	0.391148	1.14664
ADGRG4	0.144398	0.663878	0.382991	1.15077
MT1G	0.144442	1.51325	0.867562	2.63948
PSG5	0.146754	1.52327	0.862786	2.68937
ATP6V0A4	0.148625	1.48502	0.868367	2.53957
BPIFA1	0.149282	1.47707	0.869285	2.50982
BFSP2	0.149858	0.662136	0.377787	1.16051
COL9A3	0.154517	1.46927	0.865102	2.49537
ATP12A	0.160575	0.687817	0.407802	1.1601
SNCG	0.161523	1.49753	0.850842	2.63573
ANKRD34B	0.161988	1.47435	0.855651	2.54041
GSDMC	0.162187	1.45595	0.859763	2.46554
CSAG3	0.166294	0.691257	0.409806	1.16601
SLC18A1	0.166889	0.680538	0.39432	1.17451
PVALB	0.17027	0.686125	0.400484	1.1755
MTTP	0.17474	0.695993	0.412378	1.17467
MAGEA3	0.176729	1.44338	0.847503	2.45821
MYH11	0.177353	0.673243	0.378891	1.19627
XPNPEP2	0.179997	0.699621	0.415029	1.17936
FCER2	0.182584	0.664986	0.364968	1.21163
MAP3K19	0.182809	0.698918	0.412606	1.18391
ACTG2	0.190066	0.693564	0.401233	1.19888
CLDN6	0.194285	0.689254	0.392948	1.20899
CA6	0.19544	0.685721	0.38734	1.21396
RBP2	0.200152	0.703409	0.410633	1.20493
PNCK	0.205618	1.4022	0.830756	2.36671
NKX6-2	0.2115	0.71022	0.415221	1.21481
OTOP3	0.213224	0.713807	0.41979	1.21375
MALRD1	0.213985	0.714286	0.420144	1.21436
FCRL4	0.216068	0.710124	0.412849	1.22146
PSMA8	0.2174	0.718002	0.424143	1.21546
S100G	0.219573	1.40899	0.815035	2.4358
C3orf30	0.223032	0.704112	0.400474	1.23797
ATOH1	0.224459	0.721142	0.425542	1.22208
IL13RA2	0.226925	0.713628	0.412853	1.23353
GAST	0.227071	1.38677	0.815816	2.35732
MUCL1	0.231713	1.3976	0.807469	2.41902
CFC1B	0.238569	1.3666	0.81296	2.29729
UGT2B28	0.241414	0.728301	0.428494	1.23788
BMP3	0.248088	0.725966	0.421601	1.25006
TMPRSS11A	0.24863	1.36252	0.805584	2.3045
CHST5	0.249602	0.726794	0.422165	1.25124
TYRP1	0.250975	1.3716	0.799721	2.35241
SPINK4	0.251691	0.734542	0.433431	1.24484
GRIN1	0.25558	1.37646	0.793491	2.38773
CEND1	0.255749	1.35719	0.801479	2.29822
PAEP	0.257225	1.36293	0.79771	2.32863
KRT20	0.259239	0.735857	0.431895	1.25374
MEP1A	0.263694	0.744623	0.443985	1.24883
CD22	0.263818	0.737525	0.432368	1.25805
ISX	0.266755	0.742793	0.439512	1.25535
DPPA2	0.26711	1.35872	0.790686	2.33482
MMP3	0.267454	1.34212	0.797869	2.25761
FCMR	0.271863	0.737388	0.42825	1.26968
LRRTM1	0.273166	1.34893	0.789748	2.30404
CYP2F1	0.279893	1.35379	0.781517	2.34511
KLK15	0.287479	1.33134	0.785719	2.25587
AZU1	0.289364	0.752018	0.443881	1.27406
FCAMR	0.295292	1.33711	0.77605	2.30381
PMCH	0.297412	0.736671	0.414591	1.30896
KLHL14	0.298951	0.745412	0.428167	1.29772
TMEM229A	0.299889	0.735468	0.411419	1.31475
SSX1	0.300125	1.31546	0.783134	2.20963
ANKRD45	0.307976	1.36241	0.751795	2.46896
MYRFL	0.311009	0.741907	0.416416	1.32182
FABP2	0.324135	0.773359	0.463985	1.28901
PPBP	0.328997	1.29567	0.770229	2.17955
NTS	0.334684	0.769016	0.451022	1.31121
RASGRP2	0.33735	0.766157	0.444625	1.32021
MT1H	0.339033	1.30757	0.754588	2.2658
TUBA3C	0.340764	1.30266	0.756106	2.24428
GP1BA	0.340877	0.764625	0.440153	1.32829
TCL1A	0.341076	0.763103	0.437378	1.3314
HSPA6	0.342373	0.775749	0.459283	1.31028
BLK	0.342622	0.767552	0.444448	1.32555
TMEM88B	0.34563	1.28273	0.764554	2.15209
CCDC60	0.349112	1.30737	0.746008	2.29115
CLPSL1	0.357366	1.29407	0.747386	2.24064
ANKRD33	0.358128	0.778578	0.456525	1.32782
PLA2G12B	0.359474	0.78543	0.468553	1.31661
FAT2	0.36106	0.774317	0.447247	1.34057
SERPINA9	0.369453	0.776268	0.446497	1.3496
CEACAM8	0.371073	0.782619	0.457401	1.33907
SMPX	0.372077	1.2913	0.736602	2.2637
MS4A10	0.374708	0.787195	0.464129	1.33514
EFCAB1	0.380817	1.27744	0.738787	2.20884
MAGEA12	0.386931	0.790839	0.464754	1.34571
MDS2	0.389227	0.789952	0.461856	1.35112
BTLA	0.392363	0.788795	0.457997	1.35852
SYNM	0.393324	0.792425	0.464468	1.35195
SHISA8	0.397537	0.795063	0.467374	1.3525
VPREB3	0.40061	0.776609	0.430701	1.40033
HEPACAM2	0.402736	0.78755	0.450114	1.37795
TSPYL6	0.410865	0.799037	0.468116	1.36389
C2orf82	0.412109	1.25747	0.727328	2.17404
TACR2	0.413337	1.27299	0.713952	2.26978
MGAM	0.414584	0.793659	0.455533	1.38276
APOA1	0.415085	0.802609	0.47298	1.36196
GUCY2C	0.422454	0.805373	0.47459	1.36671
ALPI	0.422952	0.798212	0.459944	1.38526
CNR2	0.429119	0.801962	0.464059	1.38591
WDR49	0.434046	0.81011	0.477978	1.37303
CHRM2	0.43498	1.23913	0.723346	2.12268
MYOCD	0.435747	0.809186	0.475133	1.3781
SPINK13	0.436011	0.78792	0.432527	1.43533
KLHL32	0.4363	1.23291	0.727761	2.08869
CDX1	0.439049	0.813115	0.481478	1.37318
ZP2	0.442346	0.808965	0.471016	1.38939
CYSLTR1	0.452397	0.807985	0.463318	1.40905
MEP1B	0.457876	0.814731	0.474322	1.39944
TMPRSS15	0.45858	0.823701	0.493212	1.37564
FCRLA	0.461845	0.797182	0.435852	1.45806
FABP1	0.463082	0.815107	0.472135	1.40723
FCGBP	0.469764	1.21863	0.712922	2.08305
DDX53	0.470035	1.21687	0.714448	2.07262
XAGE2	0.470305	0.826669	0.493074	1.38596
TUBA4B	0.47089	1.21797	0.712608	2.08173
NCCRP1	0.471805	1.20734	0.722664	2.01707
SERPINB13	0.472165	1.21685	0.712645	2.07778
PLEKHG4B	0.477866	0.819997	0.474027	1.41848
DEFA5	0.478292	1.21845	0.7057	2.10374
UPK1A	0.480646	0.826171	0.485964	1.40455
YBX2	0.480896	1.20716	0.715161	2.03765
GPA33	0.491652	0.830317	0.488744	1.41061
FABP7	0.49244	1.20062	0.71233	2.02361
LINGO3	0.494769	0.82752	0.480556	1.42499
CLCA1	0.499321	0.83372	0.491905	1.41306
ZNF750	0.501627	0.828531	0.478654	1.43415
AICDA	0.506784	0.828145	0.474595	1.44507
WDR38	0.512775	1.19262	0.703749	2.02109
LIPF	0.513996	1.20717	0.685807	2.12489
SFTPB	0.514046	1.19491	0.69993	2.03994
PIP	0.516028	1.20826	0.682682	2.13848
PRR9	0.516234	1.1942	0.69882	2.04074
TINCR	0.517226	1.19631	0.695434	2.05795
ZG16	0.521071	1.19037	0.699073	2.02694
TBX4	0.522086	0.845053	0.504679	1.41499
FOLH1	0.524359	0.822387	0.450433	1.50149
TPH1	0.526666	0.844581	0.500652	1.42477
MAGEA10	0.533492	1.18677	0.692289	2.03446
C20orf85	0.534909	0.848172	0.504194	1.42682
ZNF114	0.53632	1.19664	0.677425	2.11381
TMEM40	0.5404	1.17863	0.696409	1.99476
GALNT8	0.54051	0.847393	0.498642	1.44006
PAX5	0.550214	0.844028	0.483909	1.47215
GRIP2	0.559243	0.84687	0.484784	1.4794
KLK12	0.564637	1.17682	0.676217	2.04804
CRLF2	0.564853	0.857139	0.507113	1.44876
B3GALT2	0.565901	0.856893	0.505753	1.45182
MTRNR2L12	0.573766	0.856654	0.499666	1.46869
CYP3A4	0.573939	0.856721	0.499719	1.46877
ALPP	0.574878	1.17008	0.675839	2.02575
C6orf58	0.57585	1.15926	0.690767	1.9455
FDCSP	0.579351	1.18632	0.648405	2.17048
TRPA1	0.580964	1.16374	0.679222	1.9939
ADH7	0.58522	1.15506	0.688305	1.93834
RGS9BP	0.586652	1.15799	0.682432	1.96493
NOTUM	0.591211	0.866475	0.513581	1.46185
ABCG8	0.591457	0.864328	0.507513	1.47201
CTCFL	0.598301	0.864722	0.503553	1.48494
KEL	0.599458	0.865516	0.504878	1.48376
ABCC2	0.603732	0.871665	0.518924	1.46419
CD19	0.605062	0.857811	0.479672	1.53405
DEFA6	0.607175	1.14998	0.675031	1.95908
RIMS1	0.608028	1.14466	0.683048	1.91823
REP15	0.612845	0.873199	0.516447	1.47639
SRD5A2	0.615248	1.14482	0.675581	1.93999
ASAH2	0.617606	1.14518	0.672588	1.94982
C8G	0.619378	1.15275	0.657875	2.01989
TMEM252	0.62098	0.874583	0.514173	1.48762
CGA	0.626736	0.874032	0.508013	1.50377
SLC10A2	0.630757	0.879971	0.522434	1.4822
ACP7	0.633792	1.13605	0.672178	1.92004
MKRN3	0.633795	1.1387	0.667307	1.9431
DMRT3	0.634718	0.876526	0.508915	1.50968
CD79B	0.635008	0.879073	0.516308	1.49672
NEUROD2	0.635859	0.877078	0.509631	1.50946
CD79A	0.650013	0.879435	0.504883	1.53185
DUSP9	0.650246	0.877204	0.497906	1.54545
GSX2	0.651972	0.882565	0.512844	1.51883
STRA8	0.654575	1.12829	0.664952	1.91447
UPK3A	0.659515	1.12951	0.657056	1.94169
RETNLB	0.662343	0.890604	0.529483	1.49802
NXPE2	0.677689	0.89068	0.515964	1.53753
KLHDC7B	0.682782	1.11548	0.66045	1.884
CFAP77	0.684692	1.11682	0.655207	1.90367
LHX5	0.689046	0.900184	0.537828	1.50667
HPSE2	0.697235	0.902973	0.539976	1.50999
ABCG5	0.703359	0.902874	0.533623	1.52763
NEUROG3	0.704441	0.900137	0.52267	1.55021
AC097372.1	0.704552	0.904482	0.538314	1.51972
DES	0.706642	1.10881	0.647522	1.89873
PRSS33	0.722766	0.906031	0.525257	1.56284
FAM129C	0.724468	0.902892	0.511631	1.59336
FLJ22763	0.725543	0.906903	0.525564	1.56494
ENPP7	0.729662	1.09715	0.648476	1.85626
SMYD1	0.732471	0.905871	0.513931	1.59672
SFTPC	0.734983	0.913848	0.542416	1.53963
NXPE1	0.745272	1.0929	0.639471	1.86785
UGT3A1	0.745501	1.08975	0.648529	1.83115
ADAM2	0.747329	1.09027	0.644448	1.8445
TGM4	0.758151	1.091	0.626708	1.89925
SLC39A2	0.762094	0.923036	0.549585	1.55025
TNFRSF13B	0.766106	0.910243	0.489842	1.69145
NTRK1	0.769268	0.923106	0.540843	1.57555
TBR1	0.772589	0.925445	0.547189	1.56518
HOXC13	0.787426	0.930985	0.553611	1.5656
STUM	0.798941	1.07543	0.614572	1.88187
LRRC26	0.803577	1.07247	0.617955	1.86127
FAM183A	0.805032	1.06838	0.631898	1.80635
C5orf67	0.808411	0.937318	0.555453	1.58171
CD5L	0.811059	0.938721	0.558949	1.57652
FCRL1	0.813128	1.07394	0.594452	1.94019
SLC28A1	0.813711	1.06494	0.631027	1.79722
CD177	0.818453	1.06402	0.626373	1.80745
STMN4	0.818526	0.936318	0.533721	1.6426
SLC6A2	0.827369	0.943006	0.556501	1.59795
APOL5	0.830111	1.06444	0.601686	1.8831
GIP	0.830711	0.942313	0.546544	1.62467
HSPB3	0.836881	1.05729	0.6221	1.79693
SCGB2A2	0.839923	0.947263	0.559965	1.60243
SCGB3A1	0.844474	1.05695	0.607772	1.83808
DSG1	0.847275	0.946044	0.537987	1.66361
P2RX5	0.851619	0.948982	0.548233	1.64267
SPDYC	0.852146	0.950611	0.558063	1.61928
DLK1	0.854841	1.05111	0.616212	1.79294
PENK	0.860448	0.950302	0.538331	1.67754
APOBEC4	0.862632	0.954436	0.562763	1.61871
C17orf78	0.862793	1.04582	0.62919	1.73834
MLN	0.875749	0.959669	0.57282	1.60778
UGT2B10	0.877613	0.958287	0.55716	1.6482
CLEC3A	0.878484	1.04158	0.61785	1.75591
SLC5A8	0.900578	0.967148	0.572663	1.63338
TF	0.902457	1.03426	0.603507	1.77245
CBLN1	0.904532	0.96797	0.56862	1.64779
CYP4F22	0.91043	0.970773	0.578998	1.62764
OR1N2	0.921824	0.971069	0.540273	1.74537
TIMD4	0.931617	0.97702	0.5745	1.66156
ITLN2	0.938144	1.02056	0.610369	1.70642
MYBPC2	0.939891	0.97907	0.564997	1.69661
BPIFB4	0.940801	0.977157	0.531005	1.79817
C11orf16	0.949834	1.01684	0.604341	1.7109
CSAG1	0.954309	1.0154	0.601951	1.71283
STAP1	0.955421	0.984552	0.570397	1.69942
RTL1	0.95545	1.01575	0.587087	1.7574
FADS6	0.964435	1.01179	0.60446	1.6936
AFP	0.971943	0.989999	0.565418	1.7334
HES6	0.972851	0.991088	0.591866	1.65959
ALDOB	0.974438	0.991442	0.58607	1.6772
FOXE1	0.980617	0.993704	0.597014	1.65398
ANKRD30A	0.980965	1.00649	0.591659	1.71217
PLAC1	0.981532	0.993759	0.584896	1.68843
S100A7	0.982466	1.00612	0.58373	1.73416
C1orf189	0.992187	0.997369	0.588598	1.69002
MID2	0.992396	1.0027	0.576293	1.7446
LCT	0.997211	1.00095	0.586982	1.70687
URAD	0.997439	0.999086	0.571696	1.74599

[truncated: 2 more sheets: Table S11, Table S12]
